# Supplementary material for: Abiotic Stresses Shift Belowground Populus-Associated Bacteria Toward a Core Stress Microbiome
Source: mSystems. 2018 Jan 23;3(1):e00070-17. doi: 10.1128/mSystems.00070-17 (PMC5781258; doi:10.1128/mSystems.00070-17)
Supplement: DATA SET S1 [file sys001182164sd1.xlsx]

## Sheet: LeafMetabolites_GCMS
			abundance (ug/gFW)				p values vs. control (Student's t-test)
	group	metabolite	control	copper	drought	shade	copper	drought	shade
	central metabolism	propanedioic acid	71.2958	58.1802	79.1692	66.1588	0.160722	0.313603	0.324631
		methylmalonic acid	354.001	299.289	265.371	161.334	0.0967841	0.0139314	6.03644e-05
		glyceric acid	2849.4	2400.12	4526.89	799.89	0.160935	0.00149032	0.0010607
		citric acid	3406.82	2708.17	4092.86	3223.86	0.0283134	0.161709	0.327955
		malic acid	6448.96	6491.2	4828.43	3601.97	0.485916	0.0775373	0.0258063
		aconitic acid	14.0385	13.9135	19.629	25.9114	0.492353	0.129153	0.0235057
		succinic acid	94.662	99.0864	89.866	45.128	0.42854	0.409737	0.00936166
		maleic acid	133.628	150.794	110.586	46.613	0.328117	0.263724	0.0127559
		ethanolamine	1241.37	1164.44	1504.5	988.879	0.279087	0.0734937	0.00743472
	amino acid	glutamic acid	952.83	685.909	749.28	660.515	0.0773507	0.175794	0.00516207
		asparagine	15.2111	13.7038	31.0709	65.42	0.360562	0.105838	0.0106342
		GABA	348.36	363.388	214.675	146.154	0.474853	0.00450849	8.40746e-06
		serine	61.4483	51.9053	48.38	101.688	0.262035	0.257094	0.0194436
		putrescine	52.1195	50.6374	71.3434	60.9352	0.420052	0.0516835	0.0726401
		aspartic acid	900.276	604.925	812.513	791.788	0.0369243	0.361212	0.210328
		alanine	220.366	177.677	173.589	186.963	0.16601	0.221607	0.302851
		5-oxo-proline	915.723	725.789	884.748	793.307	0.125051	0.410674	0.170311
		threonine	30.517	25.4506	35.3776	43.4846	0.232478	0.384684	0.097557
		glycine	17.4579	18.2943	25.5499	20.0535	0.425201	0.0663599	0.293664
		valine	28.7007	33.8694	34.6712	19.2794	0.315388	0.388472	0.0991808
		lysine	10.9742	11.9166	9.44875	11.8409	0.243612	0.245727	0.323352
		glutamine	64.1629	83.7783	31.7356	78.2865	0.370424	0.115903	0.389053
		phenylalanine	29.5016	27.911	31.1406	20.7971	0.427501	0.454854	0.0602067
	lipids and membrane	azeleic acid	8.71137	10.1317	33.5782	7.71786	0.153371	0.166122	0.0806103
		digalactosylglycerol	1058.66	676.404	1142.58	772.52	0.0611537	0.368038	0.126633
		linoleic acid	130.953	134.045	167.218	142.216	0.382606	0.100505	0.0892554
		a-linolenic acid	1524.53	1176.2	1719.74	1627.17	0.0997542	0.264001	0.319766
		monogalactosylglycerol	1127.92	679.535	1219.58	1046.3	0.0156747	0.337477	0.364704
		palmitic acid	410.891	365.03	431.601	427.509	0.131844	0.30354	0.283416
		14.12 445 glycoside	5.86876	8.47062	7.77666	7.22781	0.00118937	0.0058269	0.0194779
		ethyl-phosphate	458.456	416.655	517.546	516.315	0.334744	0.351308	0.215573
		phosphate	1015.69	892.167	955.02	1037.12	0.307358	0.415286	0.440989
		phosphate	1015.69	892.167	955.02	1037.12	0.307358	0.415286	0.440989
	aromatic	gallic acid	53.9538	27.0657	33.3503	44.8289	9.58604e-05	0.000185286	0.0193083
		3-hydroxybenzoic acid	7.66089	5.98998	6.3083	6.40729	0.00732448	0.0214171	0.018626
		p-coumaric acid	17.07	12.6761	12.2725	14.1901	0.0478429	0.00256042	0.0526912
		ferulic acid	9.60209	8.68464	7.09444	7.23028	0.154376	0.00377022	0.00418647
		4-hydroxybenzoic acid	6.42506	4.98695	5.40734	5.2964	0.0389516	0.11025	0.0661401
		16.07 458 galloyl-conjugate	16.0855	18.6458	19.7166	12.0372	0.20897	0.1621	0.0716712
		salicyl alcohol	134.621	84.8722	195.957	136.421	0.0512179	0.0316889	0.474645
		salicylic acid	399.681	445.107	430.746	428.122	0.153632	0.187895	0.229263
		21.05 307 171 caffeoyl-shikimate	73.1526	76.5342	93.9632	55.3768	0.409655	0.150603	0.125392
		19.24 307 171 caffeoyl-shikimate	9.18705	8.93278	13.2465	7.91848	0.448048	0.0708617	0.250729
		shikimic acid	4198.06	4650.15	4508.46	1526.78	0.413674	0.422935	0.0231848
		20.21 307 171 caffeoyl-glycoside	30.5601	26.5956	32.1688	25.3936	0.261505	0.391942	0.208023
		21.49 307 171 caffeoyl-shikimate	60.1991	62.1571	91.976	56.229	0.41856	0.0963525	0.358592
		19.18 307 171 caffeoyl-shikimate	12.4193	12.3257	16.8364	11.2436	0.484004	0.116621	0.305957
		purpurein	47.0178	50.5478	65.8736	43.1805	0.359238	0.0552335	0.274067
		1,2,4-benzenetriol	13.4703	13.414	13.4544	11.442	0.482857	0.492474	0.0351151
		catechin	89.7525	77.555	55.7698	48.844	0.180707	0.0477049	0.00320188
		caffeoyl-3-O-quinic acid	24.3298	19.2379	21.8042	8.36401	0.171178	0.33306	0.00549665
	phenolic glycoside	salicortin	896.421	1282.38	1384.49	677.298	0.0679264	0.075431	0.0930782
		2,3-dihydroxybenzoic acid-3-O-glucoside	51.2944	63.1469	69.0366	35.9305	0.143822	0.0769361	0.024186
		18.8 307 caffeoyl-shikimate conjugate	42.2292	37.7526	30.1675	57.7145	0.238712	0.00377967	0.060596
		2-O-salicyloylsalicin	185.861	210.025	262.29	154.029	0.152136	0.0668538	0.110745
		2,5-dihydroxybenzoic acid-5-O-glucoside	104.161	114.963	89.7898	76.0626	0.23544	0.14867	0.026232
		a-salicyloylsalicin	95.4058	145.486	125.939	69.2479	0.08391	0.249934	0.125474
		grandidentatin	38.0846	44.4336	54.5613	34.3421	0.242579	0.0308462	0.260056
		6-O-HCH-saliciin	117.79	135.681	179.872	118.672	0.0894509	0.00462383	0.47867
		salicin	906.371	1113.21	1190.92	462.738	0.308957	0.222689	0.0713777
		24.9 2-O-salicyloylsalicin conjugate	77.2103	93.1605	98.2899	51.5639	0.291594	0.316759	0.170556
		2-O-salicyloylsalicin-like	46.2955	53.3047	53.1955	41.2678	0.233811	0.30277	0.317968
		13.31 235 glycoside	728.453	622.708	490.979	549.976	0.218046	0.0535402	0.0828594
		14.83 284 glycoside	221.735	236.691	243.747	176.004	0.287221	0.20045	0.11355
	other phenols	caffeic acid	85.3245	71.6725	86.6722	63.0551	0.0323509	0.45425	0.00222259
		catechol	130.649	94.8845	138.719	90.5684	0.121138	0.384564	0.0944364
		alpha-tocopherol	47.6084	37.9092	91.4157	41.6843	0.154557	0.000657702	0.110754
		B-sitosterol	571.716	602.303	690.527	601.881	0.321295	0.0799301	0.203335
		6-hydroxy-2-cyclohexenone alcohol	96.7944	135.528	176.011	53.7357	0.0547208	0.149242	0.0374825
	sugar	1,6-anhydroglucose	79.6315	64.9737	54.7469	45.3295	0.0270964	0.0022362	0.000423218
		sucrose	39595.2	36794.2	37032.5	29844.6	0.0779726	0.126825	0.00728316
		galactose	1529.17	1689.21	888.698	374.654	0.2672	0.0076813	6.43777e-05
		fructose	8791.17	10072	3975.15	835.235	0.27303	0.00755399	2.44487e-05
		glucose	12241.1	11897.3	8557.41	3419.2	0.332188	0.00125964	1.67258e-06
		raffinose	285.437	340.806	348.366	71.9546	0.253088	0.176236	0.000531259
		3,6-anhydrogalactose	48.8414	51.7327	24.4528	9.9639	0.44426	0.0187163	0.00158572
	sugar acid	quinic acid	1647.99	2513.21	1747.5	244.102	0.126154	0.419727	0.00784344
		erythronic acid	1908.63	1563.21	876.622	433.07	0.0146281	3.59383e-05	1.09626e-06
		threonic acid	1675.35	1372.16	769.481	380.14	0.0146281	3.59383e-05	1.09626e-06
	sugar alcohol	glycerol	443.116	337.846	649.401	478.722	0.050437	0.054082	0.331303
		ribitol	18.2998	17.4426	26.5423	6.91893	0.4143	0.0576456	0.00456139
		myo-inositol	5565.21	5863.2	6215.91	3172.77	0.378077	0.22406	0.00650887
		arabitol	13.6589	14.9693	17.5904	13.2084	0.280458	0.00291122	0.412124
		glycerol-1-P	161.341	139.141	179.425	168.169	0.180466	0.332591	0.376538
	sugar conjugate	16.38 583 glyc	11.8268	7.48915	9.42575	3.57272	0.0108414	0.0161591	3.94049e-05
		15.71 345 quinate-conjugate	15.8465	22.5471	21.6942	5.67442	0.11266	0.0836525	0.00176655
		23.01 502 396 179 glyc	15.3964	21.7074	41.6296	6.25745	0.136806	0.122841	0.0377403
		14.2 171 289 glyc	57.692	66.7395	74.3892	62.7196	0.0647542	0.0175256	0.277742
		15.1 236 168 glyc	14.8472	19.5519	28.5138	7.08923	0.202286	0.11822	0.0660563
		20.89 407 glyc	50.6195	38.3907	45.7523	40.0231	0.098894	0.25657	0.11443
		14.03 180 glycoside	8.71512	10.7592	8.9232	5.4091	0.0964065	0.455273	0.0427919
		15.08 290 glycoside	16.0963	16.9277	17.5552	8.85838	0.330236	0.343974	0.00460422
		14.28 258 alcohol glycoside	45.0052	50.3427	49.068	46.1556	0.18566	0.249931	0.428978

## Sheet: qRT-PCR
					fold change
	Gene	Populus trichocarpa gene ID	Arabidosis thaliana homolog gene ID	description/pathway	control	SE	copper	SE	drought	SE	shade	SE
	PtCML38A	POPTR_0002s00350.1	AT1G76650.1	calmodulin-like gene	1	0.458915	1.1747	1.22731	0.3552	0.282526	1.8055	0.850611
	Ptgluc	POPTR_0008s07900	AT1G65610.1	cell wall modification	1	0.538198	1.7015	1.65789	0.8025	0.556302	1.4909	1.04603
	PtATOSM34	POPTR_0001s09000	AT4G11650.1	defense related proteins	1	0.341412	1.5206	1.11299	0.9702	0.391569	1.232	0.594459
	PtBG1	POPTR_0006s04670	AT3G57270.1	defense related proteins	1	0.310943	1.3367	0.856846	0.8563	0.373881	1.3179	0.56872
	PtGlyHy17	POPTR_0004s16120	AT2G16230.1	defense related proteins	1	0.0151806	1.4321	0.1329	1.1015	0.0789878	1.2817	0.0481214
	PtDL4170Cb	POPTR_0010s15270	At4g16260	ET pathway	1	0.571931	1.6474	1.68019	0.7379	0.484355	3.98	2.52133
	ptEFRA	POPTR_0008s03370	AT5G20480	ET pathway	1	0.60358	1.5791	1.75459	0.8136	0.613373	1.8028	1.5376
	ptEFRB	POPTR_0012s04160	AT5G20480	ET pathway	1	0.631285	1.4861	1.49996	0.4343	0.290558	1.1638	0.911005
	ptERF1A	POPTR_0008s16610	AT3G23240	ET pathway	1	0.499893	1.544	1.55202	0.7139	0.37343	1.1186	0.809232
	PtAOS	POPTR_0014s03820	AT5G42650.1	hormone metabolism	1	0.0259889	1.4633	0.224492	0.8113	0.0938866	2.8958	0.58825
	ptJAZ6	POPTR_0003s06670	AT1G72450	JA pathway	1	0.0623503	1.0986	0.107539	0.8079	0.0865736	1.7079	0.374986
	ptJAZ8B	POPTR_0011s02260	AT1G30135	JA pathway	1	0.694903	1.441	1.95258	0.5534	0.381088	1.445	1.40796
	ptORA59A	POPTR_0002s04020	AT1G06160	JA pathway	1	0.625487	2.0276	2.61801	0.6568	0.481543	1.6905	1.24863
	ptORA59B	POPTR_0005s24460	AT1G06160	JA pathway	1	0.289776	1.2403	0.984101	0.8348	0.357224	1.4861	0.72482
	Pt3G111500_nit	Potri.003G111500	AT1G12110	nitrogen	1	0.212294	1.6444	0.353015	0.8178	0.123339	2.1503	0.265343
	PtPR-1A	POPTR_0009s08670.1	AT2G14610.1	pathogenesis-related protein	1	0.164109	1.0693	0.486554	0.7213	0.266105	1.0541	0.291027
	PtPDF1.2A	POPTR_0002s03460	AT5G44420.1	plant defensin	1	0.502462	1.6167	1.69144	0.7649	0.408435	1.485	1.01972
	ptWRKYB	POPTR_0013s09470	AT3G56400	SA pathway	1	0.44577	1.1241	1.06254	0.9562	0.512881	1.6549	1.24617
	PtCAD9	POPTR_0001s27550	AT4G37980.1	secondary metabolism	1	0.0871424	1.6407	0.12319	1.0878	0.0597699	1.2684	0.129806
	PtCYP92A	POPTR_0003s06460	AT5G07990.1	secondary metabolism	1	0.163802	1.467	0.11494	1.2585	0.0811462	1.6554	0.142029
	PtZOG1	POPTR_0006s05450	AT4G15550.1	secondary metabolism	1	0.419144	1.1587	0.955076	0.6109	0.294037	1.1577	0.708123
	PtCAL	POPTR_0004s12170	AT5G39670.1	signal perception	1	0.261611	1.3638	0.738608	0.8106	0.276107	1.667	0.574251
	PtRFO1A	POPTR_0001s07650	AT1G79670.2	signal perception	1	0.584178	1.3509	1.54321	0.6807	0.495884	1.1463	0.922847
	PtRFO1B	POPTR_1464s00200	AT1G79670.2	signal perception	1	0.591839	1.5976	1.77156	0.7563	0.475988	1.3804	1.13477
	PtAzi1b	POPTR_0003s11070	AT4G12470	similar to HyPRP	1	0.345241	1.3282	0.755786	0.8688	0.29936	1.4565	0.457541
	Pt450	POPTR_0001s16800	AT5G07990.1	stress and detox	1	0.196387	1.2217	0.0328038	2.0012	0.125327	1.6178	0.210026
	PtGSTU25	POPTR_0011s11430	AT1G17180.1	stress and detox	1	0.500149	1.5467	1.47844	1.379	0.509517	1.1574	0.589421
	PtHSR201	POPTR_0019s06040	AT5G17540.1	stress and detox	1	0.157976	1.0787	0.160467	1.6783	0.156439	2.4319	0.544914
	PtWRKY51	POPTR_0005s08720	AT5G64810.1	transcription	1	0.312782	1.0597	0.562976	1.0052	0.319157	0.6873	0.462312
	PtLHT7	POPTR_0014s18075	AT4G35180.1	transport	1	0.37341	0.8388	0.161589	1.2912	0.150701	0.8196	0.171054

## Sheet: Core OTUs
	Root Core Stress Microbiome						abundance (average)							Rhizosphere Core Stress Microbiome						abundance (average)
	#OTU ID	genus	copper	drought	shade		control	copper	drought	shade				#OTU ID	genus	copper	drought	shade		control	copper	drought	shade			Central Node OTU (genus), from Figure 5B		Naïve Bayes Classifier Predictions
	k__Bacteria;p__Acidobacteria;c__Acidobacteriia;o__Acidobacteriales;f__Acidobacteriaceae;g__Edaphobacter	Edaphobacter	1	1	1		0.000217691	0.00162974	0.00196117	0.00316518				k__Bacteria;p__Proteobacteria;c__Gammaproteobacteria;o__Xanthomonadales;f__Xanthomonadaceae;g__Rhodanobacter	Rhodanobacter	1	1	1		0.00208913	0.00542242	0.0251472	0.0113087			U. Comamonadaceae				prediction
	k__Bacteria;p__Actinobacteria;c__Actinobacteria;o__Actinomycetales;f__Nocardioidaceae;Other	Unidentified Nocardioidaceae	1	1	1		8.07677e-05	0.000486303	0.000519592	0.000379911				k__Bacteria;p__Proteobacteria;c__Betaproteobacteria;o__Burkholderiales;f__Oxalobacteraceae;g__Ralstonia	Ralstonia	1	1	1		0.000332341	0.00167957	0.00161856	0.00316628			Devosia			root	control	copper	drought	shade
	k__Bacteria;p__Actinobacteria;c__Actinobacteria;o__Actinomycetales;f__Nocardioidaceae;g__	Unidentified Nocardioidaceae	1	1	1		0.00117192	0.00448086	0.00641348	0.00616819				k__Bacteria;p__Acidobacteria;c__Acidobacteriia;o__Acidobacteriales;f__Acidobacteriaceae;g__Edaphobacter	Edaphobacter	1	1	1		0.000447685	0.00153144	0.00163244	0.00285394			U. BRC1		treatment	control	8	0	0	0
	k__Bacteria;p__Actinobacteria;c__Actinobacteria;o__Actinomycetales;f__Frankiaceae;g__	Unidentified Frankiaceae	1	1	1		5.05176e-05	0.000114737	0.000148107	0.000197371				k__Bacteria;p__Firmicutes;c__Bacilli;o__Bacillales;f__Paenibacillaceae;g__Ammoniphilus	Ammoniphilus	1	1	1		0.000353988	0.00110955	0.000973705	0.00228814			Hyphomicrobium			copper	1	6	1	0
	k__Bacteria;p__Actinobacteria;c__Thermoleophilia;o__Solirubrobacterales;f__;g__	Unidentified Solirubrobacterales	1	1	1		0.00158889	0.0033883	0.00274159	0.00283858				k__Bacteria;p__Bacteroidetes;c__Cytophagia;o__Cytophagales;f__Cytophagaceae;g__Cytophaga	Cytophaga	1	1	1		0.00237822	0.013483	0.00537892	0.0103787			Flavobacterium			drought	1	1	6	0
	k__Bacteria;p__Bacteroidetes;c__[Saprospirae];o__[Saprospirales];f__Chitinophagaceae;g__Chitinophaga	Chitinophaga	1	1	1		0.00986334	0.0154575	0.0342634	0.0420358				k__Bacteria;p__Firmicutes;c__Bacilli;o__Bacillales;f__Paenibacillaceae;g__	Unidentified Paenibacillaceae	1	1	1		6.6767e-05	0.000206656	0.000140488	0.000380198			U. Bradyrhizobiaceae			shade	0	2	4	1
	k__Bacteria;p__Firmicutes;c__Bacilli;o__Bacillales;f__Paenibacillaceae;g__Ammoniphilus	Ammoniphilus	1	1	1		3.42404e-05	0.000175935	0.000116708	0.000252274				k__Bacteria;p__Proteobacteria;c__Alphaproteobacteria;o__Rhizobiales;f__Phyllobacteriaceae;g__	Unidentified Phyllobacteriaceae	1	1	1		0.000355708	0.000750966	0.000799133	0.00160673			Flavobacterium succinicans
	k__Bacteria;p__Firmicutes;c__Bacilli;o__Bacillales;f__Paenibacillaceae;g__Brevibacillus	Brevibacillus	1	1	1		2.8004e-05	0.000102459	9.63144e-05	0.000136792				k__Bacteria;p__Proteobacteria;c__Alphaproteobacteria;o__Rhizobiales;f__Bradyrhizobiaceae;g__	Unidentified Bradyrhizobiaceae	1	1	1		0.00868124	0.0198449	0.0163315	0.0343481			Dyadobacter				prediction
	k__Bacteria;p__Firmicutes;c__Bacilli;o__Bacillales;f__Alicyclobacillaceae;g__Alicyclobacillus	Alicyclobacillus	1	1	1		6.43845e-05	0.000176828	0.000247683	0.000340168				k__Bacteria;p__Proteobacteria;c__Alphaproteobacteria;o__Sphingomonadales;f__Sphingomonadaceae;g__Sphingomonas	Sphingomonas	1	1	1		0.0101422	0.0160837	0.0349984	0.0223778			U. Unassigned			rhizo.	control	copper	drought	shade
	k__Bacteria;p__Firmicutes;c__Bacilli;o__Bacillales;f__Bacillaceae;g__Bacillus	Bacillus	1	1	1		0.000382689	0.000954903	0.00140584	0.00174216				k__Bacteria;p__Proteobacteria;c__Betaproteobacteria;o__Burkholderiales;f__Oxalobacteraceae;g__Cupriavidus	Cupriavidus	1	1	1		0.00247932	0.00430114	0.00506222	0.00833662			U. Haliangiaceae		treatment	control	6	2	0	0
	k__Bacteria;p__Firmicutes;c__Bacilli;o__Bacillales;f__Paenibacillaceae;g__Paenibacillus	Paenibacillus	1	1	1		0.000418184	0.000779879	0.000744649	0.00156944				k__Bacteria;p__Proteobacteria;c__Alphaproteobacteria;o__Rhizobiales;f__Xanthobacteraceae;g__Labrys	Labrys	1	1	1		0.000257226	0.000424552	0.000729686	0.000634663			Methylotenera mobilis			copper	4	2	0	2
	k__Bacteria;p__Planctomycetes;c__Planctomycetia;o__Gemmatales;f__Isosphaeraceae;g__	Unidentified Isosphaeraceae	1	1	1		0.000323605	0.000534598	0.000794104	0.00119905				k__Bacteria;p__Firmicutes;c__Bacilli;o__Bacillales;f__Bacillaceae;g__Bacillus	Bacillus	1	1	1		0.00252843	0.00377134	0.00407203	0.00802488			U. Pirellulacea (genus A17)			drought	1	2	4	1
	k__Bacteria;p__Proteobacteria;c__Betaproteobacteria;o__Burkholderiales;f__Oxalobacteraceae;g__Cupriavidus	Cupriavidus	1	1	1		0.000868255	0.00242291	0.00370475	0.00502769				k__Bacteria;p__Proteobacteria;c__Alphaproteobacteria;o__Caulobacterales;f__Caulobacteraceae;g__Phenylobacterium	Phenylobacterium	1	1	1		0.0066597	0.00899654	0.00916281	0.0118405			U. Betaproteobacteria			shade	0	8	0	0
	k__Bacteria;p__Proteobacteria;c__Alphaproteobacteria;o__Rhizobiales;f__Bradyrhizobiaceae;g__	Unidentified Bradyrhizobiaceae	1	1	1		0.00821981	0.0251226	0.0188112	0.0481357				k__Bacteria;p__Proteobacteria;c__Alphaproteobacteria;o__BD7-3;f__;g__	Unidentified BD7-3	1	1	1		0.0024159	0.00314215	0.00362261	0.00363933			U. Chitinophagaceae
	k__Bacteria;p__Proteobacteria;c__Alphaproteobacteria;o__Rhizobiales;f__Xanthobacteraceae;g__Labrys	Labrys	1	1	1		0.000233736	0.000526425	0.000789705	0.00071659				k__Bacteria;p__Acidobacteria;c__Solibacteres;o__Solibacterales;f__;g__	Unidentified Solibacterales	1	-1	1		0.00050413	0.00121776	0.000291594	0.000801549			U. Chlorobi (class OPB56)		Classifier predictions. A naïve Bayes classifier was constructed using OTUs present in at least 80% of samples. Rows represent treatments, columns represent the prediction with each entry indicating number of predictions based on group. Gray shading indicates stress treatments/predictions.
	k__Bacteria;p__Proteobacteria;c__Alphaproteobacteria;o__Sphingomonadales;f__Sphingomonadaceae;g__Sphingomonas	Sphingomonas	1	1	1		0.0055088	0.0117559	0.0228239	0.0143062				k__Bacteria;p__Proteobacteria;c__Alphaproteobacteria;o__Rhizobiales;f__;g__	Unidentified Rhizobiales	-1	-1	-1		0.011603	0.00761793	0.00590452	0.00813017
	k__Bacteria;p__Proteobacteria;c__Deltaproteobacteria;o__Myxococcales;f__Myxococcaceae;g__	Unidentified Myxococcaceae	1	1	1		3.02434e-05	6.67723e-05	0.000120382	7.63685e-05				k__Bacteria;p__Verrucomicrobia;c__Verrucomicrobiae;o__Verrucomicrobiales;f__Verrucomicrobiaceae;g__	Unidentified Verrucomicrobiaceae	-1	-1	-1		0.00819858	0.0045334	0.00374537	0.00539041
	k__Bacteria;p__Proteobacteria;c__Alphaproteobacteria;o__Rickettsiales;f__;g__	Unidentified Rickettsiales	1	1	1		9.74637e-05	0.000212424	0.000331378	0.000277027				k__Bacteria;p__Bacteroidetes;c__[Saprospirae];o__[Saprospirales];f__Chitinophagaceae;g__Niabella	Niabella	-1	-1	-1		0.0106019	0.00522999	0.0050873	0.00622875
	k__Bacteria;p__Proteobacteria;c__Alphaproteobacteria;o__Caulobacterales;f__Caulobacteraceae;g__Caulobacter	Caulobacter	1	1	1		0.000599667	0.00123992	0.000964077	0.00153609				k__Bacteria;p__Proteobacteria;c__Alphaproteobacteria;o__Rickettsiales;f__mitochondria;Other	Unidentified mitochondria	-1	-1	-1		0.00469377	0.00258517	0.00247511	0.00206453
	k__Bacteria;p__Actinobacteria;c__Actinobacteria;o__Actinomycetales;f__Microbacteriaceae;g__Salinibacterium	Salinibacterium	-1	-1	-1		0.00273054	0.00168906	0.00161701	0.00143041				k__Bacteria;p__Bacteroidetes;c__Cytophagia;o__Cytophagales;f__Cytophagaceae;g__	Unidentified Cytophagaceae	-1	-1	-1		0.00482799	0.00272823	0.00242971	0.00180986
	k__Bacteria;p__Bacteroidetes;c__Cytophagia;o__Cytophagales;f__Cytophagaceae;g__	Unidentified Cytophagaceae	-1	-1	-1		0.00636957	0.00346225	0.00170145	0.00238484				k__Bacteria;p__Proteobacteria;c__Alphaproteobacteria;o__Rhizobiales;Other;Other	Unidentified Rhizobiales	-1	-1	-1		0.000989768	0.00044627	0.000430244	0.000477265
	k__Bacteria;p__Bacteroidetes;c__[Saprospirae];o__[Saprospirales];f__Chitinophagaceae;g__Niabella	Niabella	-1	-1	-1		0.00614169	0.00254442	0.00261887	0.00182506				k__Bacteria;p__Proteobacteria;c__Betaproteobacteria;o__Burkholderiales;f__Oxalobacteraceae;g__	Unidentified Oxalobacteraceae	-1	-1	-1		0.0301748	0.0117782	0.0155346	0.011434
	k__Bacteria;p__Bacteroidetes;c__Cytophagia;o__Cytophagales;f__Cytophagaceae;g__Emticicia	Emticicia	-1	-1	-1		0.00217842	0.000782559	0.000735878	0.000306299				k__Bacteria;p__Proteobacteria;c__Alphaproteobacteria;o__Rhizobiales;f__Bradyrhizobiaceae;g__Bosea	Bosea	-1	-1	-1		0.000166046	7.5365e-05	7.22339e-05	5.43278e-05
	k__Bacteria;p__Bacteroidetes;c__[Saprospirae];o__[Saprospirales];f__Saprospiraceae;g__	Unidentified Saprospiraceae	-1	-1	-1		0.00100108	0.000156389	3.51908e-05	6.87912e-05				k__Bacteria;p__Gemmatimonadetes;c__Gemmatimonadetes;o__Gemmatimonadales;f__;g__	Unidentified Gemmatimonadales	-1	-1	-1		0.000419517	0.000223003	0.00011539	0.00014568
	k__Bacteria;p__Bacteroidetes;c__Cytophagia;o__Cytophagales;f__Cytophagaceae;g__Leadbetterella	Leadbetterella	-1	-1	-1		0.000202209	2.98533e-05	5.56913e-06	3.7816e-06				k__Bacteria;p__Proteobacteria;c__Alphaproteobacteria;o__Rhizobiales;f__Hyphomicrobiaceae;g__	Unidentified Hyphomicrobiaceae	-1	-1	-1		0.000993072	0.000402841	0.000269229	0.000431174
	k__Bacteria;p__Chloroflexi;c__TK10;o__AKYG885;f__Dolo_23;g__	Unidentified Dolo	-1	-1	-1		5.45514e-05	1.00108e-05	2.21338e-05	1.04916e-05				k__Bacteria;p__Acidobacteria;c__Solibacteres;o__Solibacterales;f__[Bryobacteraceae];g__	Unidentified [Bryobacteraceae]	-1	-1	-1		0.000533257	0.000315731	0.000222183	0.000117561
	k__Bacteria;p__Chloroflexi;c__TK10;o__B07_WMSP1;f__;g__	Unidentified B07	-1	-1	-1		1.92818e-05	5.02059e-06	1.71884e-06	4.63674e-06				k__Bacteria;p__Proteobacteria;c__Alphaproteobacteria;o__Rhizobiales;f__Rhizobiaceae;g__	Unidentified Rhizobiaceae	-1	-1	-1		0.00323729	0.000865242	0.000830318	0.00123431
	k__Bacteria;p__Chloroflexi;c__Anaerolineae;o__SBR1031;f__A4b;g__	Unidentified A4b	-1	-1	-1		0.000161115	1.21694e-05	2.37482e-05	1.21049e-05				k__Bacteria;p__Planctomycetes;c__Phycisphaerae;o__Phycisphaerales;f__;g__	Unidentified Phycisphaerales	-1	-1	-1		0.000164535	5.71991e-05	3.09799e-05	6.42238e-05
	k__Bacteria;p__Gemmatimonadetes;c__Gemmatimonadetes;o__Gemmatimonadales;f__;g__	Unidentified Gemmatimonadales	-1	-1	-1		6.64251e-05	2.3306e-05	2.56727e-05	1.95734e-05				k__Bacteria;p__Acidobacteria;c__Solibacteres;o__Solibacterales;Other;Other	Unidentified Solibacterales	-1	-1	-1		0.000265562	7.092e-05	7.79847e-05	6.03653e-05
	k__Bacteria;p__Gemmatimonadetes;c__Gemm-1;o__;f__;g__	Unidentified Gemm-1	-1	-1	-1		0.000278893	6.41713e-05	2.91672e-05	1.52373e-05				k__Bacteria;p__Actinobacteria;c__Thermoleophilia;o__Gaiellales;f__;g__	Unidentified Gaiellales	-1	-1	-1		0.000194569	4.90424e-05	7.84037e-05	3.79659e-05
	k__Bacteria;p__NKB19;c__TSBW08;o__;f__;g__	Unidentified TSBW08	-1	-1	-1		1.6239e-05	2.57981e-06	1.22147e-06	1.14188e-06				k__Bacteria;p__Proteobacteria;c__Gammaproteobacteria;o__Xanthomonadales;f__Xanthomonadaceae;g__Pseudoxanthomonas	Pseudoxanthomonas	-1	-1	-1		0.00398662	0.000917862	0.0013182	0.00062657
	k__Bacteria;p__Proteobacteria;c__Alphaproteobacteria;o__Rhizobiales;f__;g__	Unidentified Rhizobiales	-1	-1	-1		0.00668068	0.0030981	0.00336854	0.00419469				k__Bacteria;p__Chloroflexi;c__TK10;o__AKYG885;f__Dolo_23;g__	Unidentified Dolo	-1	-1	-1		0.00012694	1.91277e-05	3.3447e-05	2.55242e-05
	k__Bacteria;p__Proteobacteria;c__Betaproteobacteria;o__;f__;g__	Unidentified Betaproteobacteria	-1	-1	-1		0.00027846	0.000148288	0.000122092	0.000167305				k__Bacteria;p__Proteobacteria;c__Alphaproteobacteria;o__Caulobacterales;f__Caulobacteraceae;g__Brevundimonas	Brevundimonas	-1	-1	-1		2.34447e-05	3.27089e-06	2.85233e-06	7.06224e-06
	k__Bacteria;p__Proteobacteria;c__Alphaproteobacteria;o__Rhizobiales;f__Hyphomicrobiaceae;g__	Unidentified Hyphomicrobiaceae	-1	-1	-1		0.000222772	9.68749e-05	7.9146e-05	8.20544e-05				k__Bacteria;p__Cyanobacteria;c__4C0d-2;o__MLE1-12;f__;g__	Unidentified MLE1-12	-1	-1	-1		0.000585527	8.11024e-05	0.000104128	6.34181e-05
	k__Bacteria;p__Proteobacteria;c__Betaproteobacteria;o__Burkholderiales;f__Comamonadaceae;g__Ramlibacter	Ramlibacter	-1	-1	-1		0.000604778	0.000343559	0.000199376	0.000121572				k__Bacteria;p__Chloroflexi;c__Anaerolineae;o__SBR1031;f__A4b;g__	Unidentified A4b	-1	-1	-1		0.000182524	5.2951e-05	1.63494e-05	1.90593e-05
	k__Bacteria;p__Proteobacteria;c__Betaproteobacteria;o__Burkholderiales;f__Oxalobacteraceae;g__	Unidentified Oxalobacteraceae	-1	-1	-1		0.0435826	0.0186447	0.0226129	0.00693462				k__Bacteria;p__Verrucomicrobia;c__[Pedosphaerae];o__[Pedosphaerales];f__R4-41B;g__	Unidentified R4-41B	-1	-1	-1		0.000335524	8.96389e-05	5.1164e-05	1.53533e-05
	k__Bacteria;p__Proteobacteria;c__Gammaproteobacteria;o__Thiotrichales;f__Piscirickettsiaceae;g__	Unidentified Piscirickettsiaceae	-1	-1	-1		5.88552e-05	2.10476e-05	8.78974e-06	2.63004e-05				k__Bacteria;p__Proteobacteria;c__TA18;o__PHOS-HD29;f__;g__	Unidentified PHOS-HD29	-1	-1	-1		6.69859e-05	8.35677e-06	8.31664e-07	9.01473e-07
	k__Bacteria;p__Proteobacteria;c__Alphaproteobacteria;o__Rhizobiales;f__Rhizobiaceae;g__	Unidentified Rhizobiaceae	-1	-1	-1		0.00461657	0.00118047	0.00187802	0.000808944				k__Bacteria;p__NKB19;c__TSBW08;o__;f__;g__	Unidentified TSBW08	-1	-1	-1		9.96452e-05	2.95952e-05	4.47521e-06	6.7689e-07
	k__Bacteria;p__Proteobacteria;c__Gammaproteobacteria;o__Xanthomonadales;f__Xanthomonadaceae;g__Luteimonas	Luteimonas	-1	-1	-1		0.00377453	0.000533849	0.000938585	9.19149e-05				k__Bacteria;p__Bacteroidetes;c__[Saprospirae];o__[Saprospirales];f__Saprospiraceae;g__	Unidentified Saprospiraceae	-1	-1	-1		0.00249397	0.000462235	7.35936e-06	0.000186481
	k__Bacteria;p__Proteobacteria;c__Gammaproteobacteria;o__Pseudomonadales;f__Moraxellaceae;g__	Unidentified Moraxellaceae	-1	-1	-1		3.94156e-05	1.96212e-06	4.77889e-06	8.64361e-07				k__Bacteria;p__Actinobacteria;c__Actinobacteria;o__Actinomycetales;f__Nocardioidaceae;Other	Unidentified Nocardioidaceae	1	1	0		0.000319104	0.000781446	0.00121538	0.00052082
	k__Bacteria;p__WPS-2;c__;o__;f__;g__	Unidentified WPS-2	-1	-1	-1		7.67975e-05	2.45935e-05	1.45973e-05	1.37648e-05				k__Bacteria;p__Proteobacteria;c__Alphaproteobacteria;o__Rhodospirillales;f__Rhodospirillaceae;g__	Unidentified Rhodospirillaceae	1	-1	0		0.0133168	0.0212881	0.0102567	0.0143326
	k__Bacteria;p__Actinobacteria;c__Actinobacteria;o__Actinomycetales;f__Mycobacteriaceae;g__Mycobacterium	Mycobacterium	1	1	0		0.00103932	0.00171955	0.0029224	0.00123999				k__Bacteria;p__Proteobacteria;c__Alphaproteobacteria;o__Rhodospirillales;f__Rhodospirillaceae;g__Inquilinus	Inquilinus	1	-1	0		0.0011707	0.00197563	0.000739199	0.000921591
	k__Bacteria;p__BRC1;c__PRR-11;o__;f__;g__	Unidentified PRR-11	1	1	0		4.60103e-05	9.84204e-05	0.000100768	0.000126873				k__Bacteria;p__Proteobacteria;c__Alphaproteobacteria;o__Rhizobiales;f__Rhizobiaceae;g__Agrobacterium	Agrobacterium	-1	-1	0		0.0226053	0.0126472	0.0164929	0.0209227
	k__Bacteria;p__Proteobacteria;c__Betaproteobacteria;o__Burkholderiales;f__Oxalobacteraceae;g__Ralstonia	Ralstonia	1	1	0		0.000145817	0.00166487	0.00312621	0.00999623				k__Bacteria;p__Proteobacteria;c__Deltaproteobacteria;o__Myxococcales;f__OM27;g__	Unidentified OM27	-1	-1	0		0.00163113	0.000659532	0.000426189	0.000703617
	k__Bacteria;p__Proteobacteria;c__Gammaproteobacteria;o__Pseudomonadales;f__Pseudomonadaceae;g__Pseudomonas	Pseudomonas	1	1	0		0.0155885	0.031674	0.0336066	0.0554641				k__Bacteria;p__Proteobacteria;c__Alphaproteobacteria;o__Rhizobiales;f__Beijerinckiaceae;g__Chelatococcus	Chelatococcus	-1	-1	0		4.54377e-05	8.86452e-06	1.19228e-05	3.30886e-05
	k__Bacteria;p__Proteobacteria;c__Betaproteobacteria;o__Burkholderiales;f__Oxalobacteraceae;Other	Unidentified Oxalobacteraceae	1	1	0		0.0187606	0.0261424	0.0405985	0.0193648				k__Bacteria;p__Chloroflexi;c__TK17;o__mle1-48;f__;g__	Unidentified mle1-48	-1	-1	0		6.87804e-05	2.2163e-05	1.01508e-05	3.71456e-05
	k__Bacteria;p__Proteobacteria;c__Alphaproteobacteria;o__Sphingomonadales;f__Sphingomonadaceae;g__Sphingobium	Sphingobium	1	1	0		0.00460496	0.00647576	0.00617636	0.00837987				k__Bacteria;p__Proteobacteria;c__Betaproteobacteria;o__Rhodocyclales;f__Rhodocyclaceae;Other	Unidentified Rhodocyclaceae	-1	-1	0		4.56178e-06	7.68677e-07	3.57338e-07	2.70442e-06
	k__Bacteria;p__Acidobacteria;c__Acidobacteria-6;o__iii1-15;f__;g__	Unidentified iii1-15	-1	-1	0		0.000195087	0.0001264	0.000125059	0.000115216				k__Bacteria;p__Actinobacteria;c__Actinobacteria;o__Actinomycetales;f__Intrasporangiaceae;g__Phycicoccus	Phycicoccus	-1	-1	0		3.86481e-05	1.16409e-06	2.24967e-06	6.46354e-06
	k__Bacteria;p__Acidobacteria;c__Solibacteres;o__Solibacterales;Other;Other	Unidentified Solibacterales	-1	-1	0		8.57037e-05	1.49256e-05	3.58319e-05	4.00248e-05				k__Bacteria;p__Verrucomicrobia;c__[Spartobacteria];o__[Chthoniobacterales];f__[Chthoniobacteraceae];g__heteroC45_4W	heteroC45	1	0	1		0.000286388	0.00143709	0.000223206	0.00367177
	k__Bacteria;p__Planctomycetes;c__Planctomycetia;o__Pirellulales;f__Pirellulaceae;g__A17	A17	-1	-1	0		0.00046631	0.000295818	0.000215974	0.000432001				k__Bacteria;p__Acidobacteria;c__Acidobacteriia;o__Acidobacteriales;f__Acidobacteriaceae;g__Terriglobus	Terriglobus	1	0	1		9.31144e-05	0.000417903	0.000741883	0.00081325
	k__Bacteria;p__Proteobacteria;c__Alphaproteobacteria;o__Rhizobiales;Other;Other	Unidentified Rhizobiales	-1	-1	0		0.000402665	0.000262593	0.000239608	0.00041855				k__Bacteria;p__Verrucomicrobia;c__[Spartobacteria];o__[Chthoniobacterales];f__[Chthoniobacteraceae];g__Chthoniobacter	Chthoniobacter	1	0	1		0.00125222	0.00324232	0.00247734	0.00559362
	k__Bacteria;p__Proteobacteria;c__Alphaproteobacteria;o__Sphingomonadales;f__Sphingomonadaceae;g__Sphingopyxis	Sphingopyxis	-1	-1	0		0.00260285	0.00119766	0.00110804	0.00224428				k__Bacteria;p__Verrucomicrobia;c__[Spartobacteria];o__[Chthoniobacterales];f__[Chthoniobacteraceae];g__Candidatus Xiphinematobacter	Candidatus Xiphinematobacter	1	0	1		0.00229839	0.00588318	0.00156408	0.00884409
	k__Bacteria;p__Proteobacteria;c__Gammaproteobacteria;o__Xanthomonadales;f__Sinobacteraceae;g__Steroidobacter	Steroidobacter	-1	-1	0		0.000139304	7.48928e-05	4.7765e-05	0.000114526				k__Bacteria;p__Firmicutes;c__Bacilli;o__Bacillales;f__Paenibacillaceae;g__Cohnella	Cohnella	1	0	1		0.00105649	0.00248834	0.00137306	0.00384941
	k__Bacteria;p__Bacteroidetes;c__Cytophagia;o__Cytophagales;f__Cytophagaceae;g__Cytophaga	Cytophaga	1	0	1		0.00142701	0.00634126	0.00278784	0.00768762				k__Bacteria;p__Proteobacteria;c__Alphaproteobacteria;o__Rhodospirillales;f__Acetobacteraceae;g__Acidiphilium	Acidiphilium	1	0	1		0.000666791	0.00172707	0.000589138	0.00197016
	k__Bacteria;p__Bacteroidetes;c__[Saprospirae];o__[Saprospirales];f__Chitinophagaceae;g__	Unidentified Chitinophagaceae	1	0	1		0.0170658	0.0286514	0.0225628	0.031259				k__Bacteria;p__Proteobacteria;c__Gammaproteobacteria;o__Xanthomonadales;f__Xanthomonadaceae;g__Lysobacter	Lysobacter	1	0	1		0.00273782	0.0067681	0.00410169	0.00828433
	k__Bacteria;p__Firmicutes;c__Bacilli;o__Bacillales;f__Paenibacillaceae;g__	Unidentified Paenibacillaceae	1	0	1		4.63552e-06	1.67455e-05	1.12359e-05	5.10669e-05				k__Bacteria;p__Firmicutes;c__Bacilli;o__Bacillales;f__Paenibacillaceae;g__Brevibacillus	Brevibacillus	1	0	1		0.000299335	0.000640911	0.000447949	0.00087634
	k__Bacteria;p__Firmicutes;c__Bacilli;o__Bacillales;f__Paenibacillaceae;g__Cohnella	Cohnella	1	0	1		0.000172444	0.000459952	0.000439424	0.0010934				k__Bacteria;p__Proteobacteria;c__Deltaproteobacteria;o__Myxococcales;f__0319-6G20;g__	Unidentified 0319-6G20	1	0	1		0.000151009	0.000401959	0.00023608	0.000353775
	k__Bacteria;p__Proteobacteria;c__Alphaproteobacteria;o__Rhodospirillales;f__Acetobacteraceae;g__Acidiphilium	Acidiphilium	1	0	1		0.000141157	0.00032592	0.0001411	0.000431841				k__Bacteria;p__Planctomycetes;c__Planctomycetia;o__Gemmatales;f__Isosphaeraceae;g__	Unidentified Isosphaeraceae	1	0	1		0.00134245	0.00204743	0.00172702	0.0038251
	k__Bacteria;p__Proteobacteria;c__Alphaproteobacteria;o__Rhizobiales;f__Phyllobacteriaceae;g__Mesorhizobium	Mesorhizobium	1	0	1		0.00525847	0.00950714	0.0070649	0.0199934				k__Bacteria;p__BRC1;c__PRR-11;o__;f__;g__	Unidentified PRR-11	1	0	1		0.000269017	0.000502795	0.000310096	0.000664304
	k__Bacteria;p__Proteobacteria;c__Alphaproteobacteria;o__Rhizobiales;f__Bradyrhizobiaceae;g__Bradyrhizobium	Bradyrhizobium	1	0	1		0.000225417	0.000397469	0.000284827	0.000760528				k__Bacteria;p__Proteobacteria;c__Alphaproteobacteria;o__Rhizobiales;f__Phyllobacteriaceae;g__Mesorhizobium	Mesorhizobium	1	0	1		0.00443077	0.00680271	0.0053718	0.0120973
	k__Bacteria;p__Verrucomicrobia;c__[Spartobacteria];o__[Chthoniobacterales];f__[Chthoniobacteraceae];g__Candidatus Xiphinematobacter	Candidatus Xiphinematobacter	1	0	1		0.00100157	0.00264039	0.00159543	0.00626411				k__Bacteria;p__Proteobacteria;c__Betaproteobacteria;o__Burkholderiales;f__Comamonadaceae;g__Hylemonella	Hylemonella	1	0	1		0.00670426	0.0126098	0.0111401	0.0127761
	k__Bacteria;p__Cyanobacteria;c__4C0d-2;o__MLE1-12;f__;g__	Unidentified MLE1-12	-1	0	-1		0.000136595	1.7592e-05	6.20971e-05	2.22935e-05				k__Bacteria;p__Firmicutes;c__Bacilli;o__Bacillales;f__Paenibacillaceae;g__Paenibacillus	Paenibacillus	1	0	1		0.00317881	0.00508997	0.0034614	0.00654474
	k__Bacteria;p__Planctomycetes;c__Phycisphaerae;o__Phycisphaerales;f__;g__	Unidentified Phycisphaerales	-1	0	-1		2.6733e-05	5.53017e-06	1.09372e-05	4.00757e-06				k__Bacteria;p__Proteobacteria;c__Gammaproteobacteria;o__Xanthomonadales;f__Sinobacteraceae;g__	Unidentified Sinobacteraceae	1	0	1		0.00764454	0.0141811	0.00874521	0.011439
	k__Bacteria;p__Proteobacteria;c__Betaproteobacteria;o__Burkholderiales;f__Oxalobacteraceae;g__Janthinobacterium	Janthinobacterium	-1	0	-1		0.04648	0.0216867	0.0467786	0.0127335				k__Bacteria;p__Proteobacteria;c__Alphaproteobacteria;o__Rhodospirillales;f__Acetobacteraceae;g__	Unidentified Acetobacteraceae	1	0	1		0.00179799	0.00236197	0.00192186	0.00301524
	k__Bacteria;p__Proteobacteria;c__Alphaproteobacteria;o__Caulobacterales;f__Caulobacteraceae;g__Mycoplana	Mycoplana	-1	0	-1		0.000128163	4.54046e-05	7.05437e-05	4.44005e-05				k__Bacteria;p__Proteobacteria;c__Alphaproteobacteria;o__Rhizobiales;f__Beijerinckiaceae;g__	Unidentified Beijerinckiaceae	-1	0	-1		0.000237726	0.000132937	0.00027271	7.43374e-05
	k__Bacteria;p__Proteobacteria;c__Gammaproteobacteria;o__Chromatiales;f__;g__	Unidentified Chromatiales	-1	0	-1		5.26966e-05	2.20005e-05	2.10151e-05	1.41492e-05				k__Bacteria;p__Proteobacteria;c__Betaproteobacteria;o__Methylophilales;f__Methylophilaceae;g__Methylotenera	Methylotenera	-1	0	-1		0.00729961	0.00388537	0.0061807	0.00223685
	k__Bacteria;p__Proteobacteria;c__Betaproteobacteria;o__Methylophilales;f__Methylophilaceae;Other	Unidentified Methylophilaceae	-1	0	-1		0.000167428	7.86921e-05	0.000128979	3.57025e-05				k__Bacteria;p__Actinobacteria;c__Actinobacteria;o__Actinomycetales;f__Gordoniaceae;g__Gordonia	Gordonia	-1	0	-1		0.000139541	6.99596e-05	0.000136111	2.60494e-05
	k__Bacteria;p__Proteobacteria;c__Betaproteobacteria;o__Methylophilales;f__Methylophilaceae;g__Methylotenera	Methylotenera	-1	0	-1		0.0276051	0.0109135	0.0192904	0.0062653				k__Bacteria;p__Proteobacteria;c__Betaproteobacteria;o__Burkholderiales;f__Oxalobacteraceae;g__Janthinobacterium	Janthinobacterium	-1	0	-1		0.0198569	0.00657237	0.0159288	0.00188533
	k__Bacteria;p__Proteobacteria;c__Betaproteobacteria;o__SC-I-84;f__;g__	Unidentified SC-I-84	-1	0	-1		0.000113569	2.98827e-05	8.40982e-05	1.03237e-05				k__Bacteria;p__Proteobacteria;c__Alphaproteobacteria;o__Rhodobacterales;f__Rhodobacteraceae;g__Paracoccus	Paracoccus	-1	0	-1		3.19227e-05	3.88029e-07	0.000142492	4.81417e-06
	k__Bacteria;p__Proteobacteria;c__Gammaproteobacteria;o__Xanthomonadales;f__Xanthomonadaceae;g__Pseudoxanthomonas	Pseudoxanthomonas	-1	0	-1		0.0017927	0.000276004	0.00143839	0.000165306				k__Bacteria;p__Bacteroidetes;c__[Saprospirae];o__[Saprospirales];f__Chitinophagaceae;g__Chitinophaga	Chitinophaga	0	1	1		0.0208238	0.0286296	0.0377601	0.0644931
	k__Bacteria;p__Proteobacteria;c__Alphaproteobacteria;o__Rhizobiales;f__Rhodobiaceae;g__Afifella	Afifella	-1	0	-1		0.000119993	1.26125e-05	3.68964e-05	1.06323e-05				k__Bacteria;p__Actinobacteria;c__Actinobacteria;o__Actinomycetales;f__Nocardioidaceae;g__	Unidentified Nocardioidaceae	0	1	1		0.00485807	0.00620524	0.0110284	0.0108411
	k__Bacteria;p__Proteobacteria;c__Betaproteobacteria;o__Burkholderiales;f__Comamonadaceae;g__Hydrogenophaga	Hydrogenophaga	-1	0	-1		0.00311101	0.000280549	0.00166228	6.05046e-05				k__Bacteria;p__Proteobacteria;c__Betaproteobacteria;o__Burkholderiales;f__Alcaligenaceae;g__Achromobacter	Achromobacter	0	1	1		0.00140684	0.00170273	0.00286993	0.00310275
	k__Bacteria;p__Verrucomicrobia;c__[Pedosphaerae];o__[Pedosphaerales];f__R4-41B;g__	Unidentified R4-41B	-1	0	-1		7.58772e-05	6.44015e-06	3.44843e-05	3.89063e-06				k__Bacteria;p__Proteobacteria;c__Alphaproteobacteria;o__Caulobacterales;f__Caulobacteraceae;g__	Unidentified Caulobacteraceae	0	1	1		0.0149704	0.0163228	0.0213725	0.0240444
	k__Bacteria;p__Acidobacteria;c__Acidobacteriia;o__Acidobacteriales;f__Acidobacteriaceae;g__Terriglobus	Terriglobus	0	1	1		6.26934e-05	0.000337515	0.000230424	0.000640887				k__Bacteria;p__Cyanobacteria;c__ML635J-21;o__;f__;g__	Unidentified ML635J-21	0	1	-1		0.00497773	0.00535832	0.00847115	0.00369122
	k__Bacteria;p__Actinobacteria;c__Actinobacteria;o__Actinomycetales;f__Streptomycetaceae;Other	Unidentified Streptomycetaceae	0	1	1		0.000185516	0.000143321	0.000769918	0.00138316				k__Bacteria;p__Proteobacteria;c__Betaproteobacteria;o__Burkholderiales;f__Oxalobacteraceae;Other	Unidentified Oxalobacteraceae	0	1	-1		0.0123639	0.0119441	0.0188318	0.00832134
	k__Bacteria;p__Actinobacteria;c__Actinobacteria;o__Actinomycetales;f__Cellulomonadaceae;g__Cellulomonas	Cellulomonas	0	1	1		5.97525e-05	7.46597e-05	0.000159838	0.000482419				k__Bacteria;p__Proteobacteria;c__Alphaproteobacteria;o__Sphingomonadales;f__Sphingomonadaceae;g__	Unidentified Sphingomonadaceae	0	-1	-1		0.0218193	0.0191662	0.0126647	0.015142
	k__Bacteria;p__Actinobacteria;c__Thermoleophilia;o__Solirubrobacterales;f__Conexibacteraceae;g__	Unidentified Conexibacteraceae	0	1	1		0.0024162	0.00283266	0.0072284	0.00484134				k__Bacteria;p__Proteobacteria;c__Deltaproteobacteria;o__Myxococcales;f__;g__	Unidentified Myxococcales	0	-1	-1		0.00297201	0.00258542	0.00193558	0.00173413
	k__Bacteria;p__Actinobacteria;c__Actinobacteria;o__Actinomycetales;f__Nocardiaceae;g__Rhodococcus	Rhodococcus	0	1	-1		4.1982e-05	2.68435e-05	8.39627e-05	8.2851e-06				k__Bacteria;p__Proteobacteria;c__Alphaproteobacteria;o__Rhodospirillales;f__Rhodospirillaceae;g__Phaeospirillum	Phaeospirillum	0	-1	-1		0.00101618	0.00146395	0.000582884	0.000668771
	k__Bacteria;p__Proteobacteria;c__Betaproteobacteria;o__Burkholderiales;f__Alcaligenaceae;g__	Unidentified Alcaligenaceae	0	1	1		0.00015964	0.000426708	0.00111274	0.000936623				k__Bacteria;p__Actinobacteria;c__Actinobacteria;o__Actinomycetales;f__Microbacteriaceae;g__Salinibacterium	Salinibacterium	0	-1	-1		0.00336721	0.00317457	0.00206827	0.00198966
	k__Bacteria;p__Proteobacteria;c__Betaproteobacteria;o__Burkholderiales;f__Alcaligenaceae;g__Achromobacter	Achromobacter	0	1	1		0.000811128	0.00187304	0.00295695	0.00277764				k__Bacteria;p__Actinobacteria;c__Thermoleophilia;o__Solirubrobacterales;f__;g__	Unidentified Solirubrobacterales	0	-1	-1		0.00720748	0.00744576	0.0037932	0.00438443
	k__Bacteria;p__Proteobacteria;c__Alphaproteobacteria;o__Rhodospirillales;f__Acetobacteraceae;g__	Unidentified Acetobacteraceae	0	1	1		0.000396281	0.000519191	0.000678359	0.00151426				k__Bacteria;p__Acidobacteria;c__Acidobacteria-6;o__iii1-15;f__;g__	Unidentified iii1-15	0	-1	-1		0.00100301	0.000909625	0.000447163	0.000609342
	k__Bacteria;p__Proteobacteria;c__Alphaproteobacteria;o__Rhizobiales;f__Hyphomicrobiaceae;g__Hyphomicrobium	Hyphomicrobium	0	1	1		0.00373176	0.00483581	0.0071877	0.00882053				k__Bacteria;p__Actinobacteria;c__Acidimicrobiia;o__Acidimicrobiales;f__Iamiaceae;g__Iamia	Iamia	0	-1	-1		0.00119769	0.00202983	0.00060241	0.000602559
	k__Bacteria;p__Proteobacteria;c__Alphaproteobacteria;o__BD7-3;f__;g__	Unidentified BD7-3	0	1	1		0.00132755	0.00163331	0.00286031	0.00215895				k__Bacteria;p__Chloroflexi;c__Thermomicrobia;o__JG30-KF-CM45;f__;g__	Unidentified JG30-KF-CM45	0	-1	-1		0.00176563	0.00129563	0.000860645	0.000870852
	k__Bacteria;p__Proteobacteria;c__Alphaproteobacteria;o__Caulobacterales;f__Caulobacteraceae;g__Phenylobacterium	Phenylobacterium	0	1	1		0.00379178	0.00435306	0.00551286	0.00645177				Unassigned;Other;Other;Other;Other;Other	Unidentified Other	0	-1	-1		0.00320571	0.00304757	0.00133847	0.00156011
	k__Bacteria;p__TM7;c__TM7-3;o__I025;f__;g__	Unidentified I025	0	1	1		6.21496e-05	0.000163591	0.000358913	0.000154683				k__Bacteria;p__Proteobacteria;c__Alphaproteobacteria;o__Rhizobiales;f__Phyllobacteriaceae;Other	Unidentified Phyllobacteriaceae	0	-1	-1		0.0044501	0.00339578	0.00150326	0.00295877
	k__Bacteria;p__Verrucomicrobia;c__[Spartobacteria];o__[Chthoniobacterales];f__[Chthoniobacteraceae];g__Chthoniobacter	Chthoniobacter	0	1	1		0.000591193	0.00104721	0.00123878	0.00198621				k__Bacteria;p__Bacteroidetes;c__Flavobacteriia;o__Flavobacteriales;f__Cryomorphaceae;g__Fluviicola	Fluviicola	0	-1	-1		0.0026244	0.00293736	0.00100039	0.000891745
	k__Bacteria;p__Acidobacteria;c__Solibacteres;o__Solibacterales;f__[Bryobacteraceae];g__	Unidentified [Bryobacteraceae]	0	-1	-1		0.000248043	0.000175278	0.000137594	7.04122e-05				k__Bacteria;p__Actinobacteria;c__Actinobacteria;o__Actinomycetales;f__Nocardioidaceae;g__Aeromicrobium	Aeromicrobium	0	-1	-1		0.00114264	0.000944451	0.000529318	0.000282269
	k__Bacteria;p__Bacteroidetes;c__Flavobacteriia;o__Flavobacteriales;f__Flavobacteriaceae;g__Flavobacterium	Flavobacterium	0	-1	-1		0.111115	0.0810272	0.0438309	0.0277636				k__Bacteria;p__Proteobacteria;c__Betaproteobacteria;Other;Other;Other	Unidentified Other	0	-1	-1		0.0010832	0.00113223	0.000543198	0.000254096
	k__Bacteria;p__Bacteroidetes;c__Flavobacteriia;o__Flavobacteriales;f__Cryomorphaceae;g__	Unidentified Cryomorphaceae	0	-1	-1		6.1994e-05	0.00011023	1.15465e-05	2.41241e-05				k__Bacteria;p__Planctomycetes;c__Planctomycetia;o__Pirellulales;f__Pirellulaceae;g__A17	A17	0	-1	-1		0.00136772	0.000898472	0.000328349	0.000633237
	Unassigned;Other;Other;Other;Other;Other	Unidentified Other	0	-1	-1		0.00191839	0.00168388	0.00102434	0.00105199				k__Bacteria;p__Bacteroidetes;c__Flavobacteriia;o__Flavobacteriales;f__Flavobacteriaceae;g__Flavobacterium	Flavobacterium	0	-1	-1		0.0526055	0.035448	0.0154468	0.0156223
	k__Bacteria;p__Proteobacteria;c__Alphaproteobacteria;o__Sphingomonadales;f__Sphingomonadaceae;g__	Unidentified Sphingomonadaceae	0	-1	-1		0.0333417	0.0303442	0.014968	0.0178579				k__Bacteria;p__Proteobacteria;c__Betaproteobacteria;o__Burkholderiales;f__Comamonadaceae;g__Ramlibacter	Ramlibacter	0	-1	-1		0.000560004	0.00042271	0.000173833	0.000139694
	k__Bacteria;p__Proteobacteria;c__Alphaproteobacteria;o__Sphingomonadales;f__Sphingomonadaceae;Other	Unidentified Sphingomonadaceae	0	-1	-1		0.000786779	0.000783523	0.000322413	0.000337716				k__Bacteria;p__Bacteroidetes;c__Cytophagia;o__Cytophagales;f__Cytophagaceae;g__Emticicia	Emticicia	0	-1	-1		0.00424917	0.00247843	0.00123344	0.00106622
	k__Bacteria;p__Proteobacteria;c__Betaproteobacteria;o__Burkholderiales;f__Comamonadaceae;g__Acidovorax	Acidovorax	0	-1	-1		0.0456627	0.0381893	0.0158668	0.0213011				k__Bacteria;p__Proteobacteria;c__Gammaproteobacteria;o__Chromatiales;f__;g__	Unidentified Chromatiales	0	-1	-1		0.000140167	0.000123059	3.89846e-05	3.14813e-05
	k__Bacteria;p__Proteobacteria;c__Alphaproteobacteria;o__Rhodobacterales;f__Hyphomonadaceae;g__	Unidentified Hyphomonadaceae	0	-1	-1		0.000508215	0.000325915	0.000106278	0.000217405				k__Bacteria;p__Proteobacteria;c__Betaproteobacteria;o__Burkholderiales;f__Comamonadaceae;g__Acidovorax	Acidovorax	0	-1	-1		0.0272902	0.0156194	0.0134673	0.00443214
	k__Bacteria;p__Proteobacteria;c__Betaproteobacteria;o__Neisseriales;f__Neisseriaceae;Other	Unidentified Neisseriaceae	0	-1	-1		0.000199553	7.68427e-05	3.76252e-05	4.34171e-05				k__Bacteria;p__Bacteroidetes;c__Cytophagia;o__Cytophagales;f__Cytophagaceae;g__Spirosoma	Spirosoma	0	-1	-1		0.000400105	0.000231141	0.000138243	7.34293e-05
	k__Bacteria;p__Proteobacteria;c__Gammaproteobacteria;o__Xanthomonadales;f__Xanthomonadaceae;g__Thermomonas	Thermomonas	0	-1	-1		0.000181051	0.000191327	7.21126e-06	2.3338e-05				k__Bacteria;p__Proteobacteria;c__Betaproteobacteria;o__SC-I-84;f__;g__	Unidentified SC-I-84	0	-1	-1		0.00018347	8.46728e-05	6.7074e-05	2.67342e-05
	k__Bacteria;p__Verrucomicrobia;c__Opitutae;o__Opitutales;f__Opitutaceae;g__	Unidentified Opitutaceae	0	-1	-1		0.000746408	0.000985314	0.000268435	0.000269696				k__Bacteria;p__Gemmatimonadetes;c__Gemm-1;o__;f__;g__	Unidentified Gemm-1	0	-1	-1		0.000958561	0.000489652	0.000126949	0.000263294
	k__Bacteria;p__Proteobacteria;c__Gammaproteobacteria;o__Pseudomonadales;f__Pseudomonadaceae;g__	Unidentified Pseudomonadaceae	1	0	0		0.000926337	0.00275111	0.00134675	0.00129789				k__Bacteria;p__Actinobacteria;c__Actinobacteria;o__Actinomycetales;f__Micromonosporaceae;g__Dactylosporangium	Dactylosporangium	0	-1	-1		8.25644e-05	4.7419e-05	1.11048e-05	1.93649e-05
	k__Bacteria;p__Proteobacteria;c__Gammaproteobacteria;o__Xanthomonadales;f__Xanthomonadaceae;g__Rhodanobacter	Rhodanobacter	1	0	0		0.000789926	0.0020938	0.0211794	0.00950047				k__Bacteria;p__Proteobacteria;c__Betaproteobacteria;o__Nitrosomonadales;f__Nitrosomonadaceae;g__	Unidentified Nitrosomonadaceae	0	-1	-1		0.000497982	0.000193112	5.97653e-05	0.000125827
	k__Bacteria;p__Proteobacteria;c__Betaproteobacteria;o__Burkholderiales;f__Comamonadaceae;g__Hylemonella	Hylemonella	1	0	0		0.00904845	0.0167091	0.0113735	0.0149929				k__Bacteria;p__OP11;c__;o__;f__;g__	Unidentified OP11	0	-1	-1		9.50593e-05	7.10328e-05	1.33602e-05	1.39423e-05
	k__Bacteria;p__Proteobacteria;c__Betaproteobacteria;o__Burkholderiales;Other;Other	Unidentified Burkholderiales	1	0	0		0.000106472	0.000192534	0.000129943	9.64945e-05				k__Bacteria;p__Proteobacteria;c__Deltaproteobacteria;o__;f__;g__	Unidentified Deltaproteobacteria	0	-1	-1		0.000132259	9.74735e-05	2.27452e-05	1.55002e-05
	k__Bacteria;p__Proteobacteria;c__Alphaproteobacteria;o__Rhodospirillales;f__Rhodospirillaceae;g__	Unidentified Rhodospirillaceae	1	0	0		0.00670609	0.0111051	0.0066928	0.0106517				k__Bacteria;p__Bacteroidetes;c__Flavobacteriia;o__Flavobacteriales;f__Cryomorphaceae;g__	Unidentified Cryomorphaceae	0	-1	-1		0.000327897	0.00039288	2.62376e-05	6.31395e-05
	k__Bacteria;p__TM7;c__TM7-3;o__;f__;g__	Unidentified TM7-3	1	0	0		9.21251e-05	0.000230431	0.000160096	8.01551e-05				k__Bacteria;p__Proteobacteria;c__Betaproteobacteria;o__IS-44;f__;g__	Unidentified IS-44	0	-1	-1		0.000321271	8.98744e-05	3.36872e-05	1.3223e-05
	k__Bacteria;p__Actinobacteria;c__Actinobacteria;o__Actinomycetales;f__Microbacteriaceae;Other	Unidentified Microbacteriaceae	-1	0	0		7.1133e-05	4.7939e-05	7.24405e-05	4.8803e-05				k__Bacteria;p__Proteobacteria;c__Betaproteobacteria;o__Burkholderiales;f__Comamonadaceae;g__Hydrogenophaga	Hydrogenophaga	0	-1	-1		0.00219245	0.000747389	0.000439002	6.50877e-05
	k__Bacteria;p__Actinobacteria;c__Actinobacteria;o__Actinomycetales;f__Microbacteriaceae;g__Microbacterium	Microbacterium	-1	0	0		5.06709e-05	2.4294e-05	4.17919e-05	2.97506e-05				k__Bacteria;p__Planctomycetes;c__Planctomycetia;o__B97;f__;g__	Unidentified B97	0	-1	-1		5.22749e-05	2.98746e-05	2.08987e-06	3.22519e-06
	k__Bacteria;p__Actinobacteria;c__Thermoleophilia;o__Gaiellales;f__;g__	Unidentified Gaiellales	-1	0	0		2.97947e-05	1.24509e-05	5.01469e-05	1.49693e-05				k__Bacteria;p__Bacteroidetes;c__Cytophagia;o__Cytophagales;f__Cytophagaceae;g__Leadbetterella	Leadbetterella	0	-1	-1		0.000339037	0.000112452	2.04739e-05	8.42006e-06
	k__Bacteria;p__Actinobacteria;c__Thermoleophilia;o__Solirubrobacterales;f__Solirubrobacteraceae;g__	Unidentified Solirubrobacteraceae	-1	0	0		2.44733e-05	9.26308e-06	2.923e-05	2.73728e-05				k__Archaea;p__[Parvarchaeota];c__[Parvarchaea];o__YLA114;f__;g__	Unidentified YLA114	0	-1	-1		9.15548e-05	0.000156919	1.42243e-06	3.416e-05
	k__Bacteria;p__Bacteroidetes;c__Cytophagia;o__Cytophagales;f__Flammeovirgaceae;g__	Unidentified Flammeovirgaceae	-1	0	0		1.67589e-05	7.71917e-06	3.49724e-05	4.23267e-05				k__Bacteria;p__Chloroflexi;c__Anaerolineae;o__Caldilineales;f__Caldilineaceae;g__	Unidentified Caldilineaceae	0	-1	-1		7.21428e-05	2.06763e-05	2.49499e-06	1.80295e-06
	k__Bacteria;p__Proteobacteria;c__Alphaproteobacteria;o__Rhizobiales;f__Rhizobiaceae;g__Agrobacterium	Agrobacterium	-1	0	0		0.0425526	0.0237637	0.0311816	0.0298086				k__Bacteria;p__Gemmatimonadetes;c__Gemmatimonadetes;o__KD8-87;f__;g__	Unidentified KD8-87	1	0	0		4.63893e-05	0.000288482	9.1376e-06	0.000197189
	k__Bacteria;p__Proteobacteria;c__Alphaproteobacteria;o__Rhizobiales;f__Beijerinckiaceae;g__	Unidentified Beijerinckiaceae	-1	0	0		8.50441e-05	3.96302e-05	9.15248e-05	6.01148e-05				k__Bacteria;p__Actinobacteria;c__Actinobacteria;o__Actinomycetales;Other;Other	Unidentified Actinomycetales	1	0	0		7.40316e-05	0.00028987	0.000534135	0.000200136
	k__Bacteria;p__Proteobacteria;c__Betaproteobacteria;o__Burkholderiales;f__Comamonadaceae;g__Comamonas	Comamonas	-1	0	0		0.00164727	0.000575455	0.00140831	0.000722345				k__Bacteria;p__Actinobacteria;c__Actinobacteria;o__Actinomycetales;f__Nocardioidaceae;g__Kribbella	Kribbella	1	0	0		1.02296e-05	2.82267e-05	1.72619e-05	1.58217e-05
	k__Bacteria;p__Proteobacteria;c__Alphaproteobacteria;o__Rhodospirillales;f__;g__	Unidentified Rhodospirillales	-1	0	0		1.29626e-05	3.22243e-06	1.49939e-05	3.77411e-06				k__Bacteria;p__Proteobacteria;c__Betaproteobacteria;o__Burkholderiales;f__Comamonadaceae;g__	Unidentified Comamonadaceae	1	0	0		0.0180501	0.0382384	0.0155966	0.0164497
	k__Bacteria;p__Verrucomicrobia;c__Verrucomicrobiae;o__Verrucomicrobiales;f__Verrucomicrobiaceae;g__	Unidentified Verrucomicrobiaceae	-1	0	0		0.00542446	0.00309197	0.00500376	0.0039032				k__Bacteria;p__Proteobacteria;c__Alphaproteobacteria;o__Rickettsiales;f__;g__	Unidentified Rickettsiales	1	0	0		0.00029742	0.000606665	0.000471583	0.000499135
	k__Bacteria;p__Verrucomicrobia;c__Verrucomicrobiae;o__Verrucomicrobiales;f__Verrucomicrobiaceae;g__Prosthecobacter	Prosthecobacter	-1	0	0		0.000237221	0.000113487	0.000147345	0.000203297				k__Bacteria;p__Proteobacteria;c__Alphaproteobacteria;o__Rhizobiales;f__Phyllobacteriaceae;g__Aminobacter	Aminobacter	1	0	0		0.000581604	0.00105436	0.000705106	0.00186721
	k__Bacteria;p__Verrucomicrobia;c__[Pedosphaerae];o__[Pedosphaerales];f__Ellin517;g__	Unidentified Ellin517	-1	0	0		0.000673936	0.000262916	0.000919916	0.000305946				k__Bacteria;p__Bacteroidetes;c__Sphingobacteriia;o__Sphingobacteriales;f__;g__	Unidentified Sphingobacteriales	1	0	0		0.00322587	0.00529545	0.0044553	0.00276635
	k__Bacteria;p__Actinobacteria;c__Actinobacteria;o__Actinomycetales;f__Nocardiaceae;g__Nocardia	Nocardia	0	1	0		4.509e-05	5.12231e-05	0.000418615	4.30719e-05				k__Bacteria;p__Proteobacteria;c__Alphaproteobacteria;o__Rhizobiales;f__Rhizobiaceae;g__Shinella	Shinella	-1	0	0		0.00129977	0.000558711	0.000826537	0.000893761
	k__Bacteria;p__Actinobacteria;c__Actinobacteria;o__Actinomycetales;Other;Other	Unidentified Actinomycetales	0	1	0		1.26848e-05	5.37796e-05	9.23369e-05	5.13813e-05				k__Bacteria;p__Proteobacteria;c__Betaproteobacteria;o__Neisseriales;f__Neisseriaceae;Other	Unidentified Neisseriaceae	-1	0	0		0.000158974	6.27332e-05	0.000115874	8.33875e-05
	k__Bacteria;p__Actinobacteria;c__Actinobacteria;o__Actinomycetales;f__Microbacteriaceae;g__Cryocola	Cryocola	0	1	0		4.6601e-05	5.57186e-05	0.000326787	5.87961e-05				k__Bacteria;p__Proteobacteria;c__Deltaproteobacteria;o__Myxococcales;Other;Other	Unidentified Myxococcales	-1	0	0		0.000306778	6.86749e-05	0.000103297	0.000120886
	k__Bacteria;p__Actinobacteria;c__Actinobacteria;o__Actinomycetales;f__Nocardioidaceae;g__Pimelobacter	Pimelobacter	0	1	0		1.65805e-05	3.09195e-05	4.62429e-05	1.40945e-05				k__Bacteria;p__Bacteroidetes;c__Flavobacteriia;o__Flavobacteriales;f__[Weeksellaceae];g__Chryseobacterium	Chryseobacterium	-1	0	0		0.000347719	4.2305e-05	0.000389784	0.000138502
	k__Bacteria;p__Actinobacteria;c__Thermoleophilia;o__Solirubrobacterales;f__Patulibacteraceae;g__	Unidentified Patulibacteraceae	0	1	0		0.000219942	0.000321998	0.000468425	0.000206454				k__Bacteria;p__Proteobacteria;c__Betaproteobacteria;o__Burkholderiales;f__Burkholderiaceae;g__	Unidentified Burkholderiaceae	-1	0	0		6.44806e-05	4.91483e-06	1.22264e-05	1.2833e-05
	k__Bacteria;p__Armatimonadetes;c__[Fimbriimonadia];o__[Fimbriimonadales];f__[Fimbriimonadaceae];g__Fimbriimonas	Fimbriimonas	0	1	0		0.000697517	0.00107796	0.0014226	0.000938094				k__Bacteria;p__Proteobacteria;c__Gammaproteobacteria;o__Enterobacteriales;f__Enterobacteriaceae;Other	Unidentified Enterobacteriaceae	-1	0	0		2.56386e-05	1.54473e-06	4.53604e-05	8.1164e-06
	k__Bacteria;p__Bacteroidetes;c__[Saprospirae];o__[Saprospirales];f__;g__	Unidentified [Saprospirales]	0	1	0		0.000469044	0.000618522	0.00145391	0.000716146				k__Bacteria;p__Proteobacteria;c__Gammaproteobacteria;o__Enterobacteriales;f__Enterobacteriaceae;g__Erwinia	Erwinia	-1	0	0		0.000931425	5.46054e-05	0.00132163	0.000190385
	k__Bacteria;p__Bacteroidetes;c__Sphingobacteriia;o__Sphingobacteriales;f__Sphingobacteriaceae;g__	Unidentified Sphingobacteriaceae	0	1	0		0.00632288	0.00758141	0.00980438	0.0085622				k__Bacteria;p__Proteobacteria;c__Betaproteobacteria;o__Procabacteriales;f__Procabacteriaceae;g__	Unidentified Procabacteriaceae	0	1	0		3.75192e-05	5.61835e-05	0.000372628	5.18488e-05
	k__Bacteria;p__Cyanobacteria;c__ML635J-21;o__;f__;g__	Unidentified ML635J-21	0	1	0		0.000772737	0.000976738	0.00299799	0.000869602				k__Bacteria;p__Proteobacteria;c__Gammaproteobacteria;o__Xanthomonadales;f__Xanthomonadaceae;g__Luteibacter	Luteibacter	0	1	0		3.11577e-06	6.55323e-06	2.73929e-05	4.13324e-06
	k__Bacteria;p__Proteobacteria;c__Betaproteobacteria;o__Procabacteriales;f__Procabacteriaceae;g__	Unidentified Procabacteriaceae	0	1	0		1.35453e-05	1.27803e-05	0.000179577	2.19474e-05				k__Bacteria;p__TM7;c__TM7-3;o__I025;f__;g__	Unidentified I025	0	1	0		0.000155344	0.000219782	0.00128897	0.000196819
	k__Bacteria;p__Proteobacteria;c__Alphaproteobacteria;o__Sphingomonadales;Other;Other	Unidentified Sphingomonadales	0	1	0		8.53723e-05	0.000203073	0.000877784	6.44011e-05				k__Bacteria;p__Proteobacteria;c__Alphaproteobacteria;o__Rhizobiales;f__Methylocystaceae;Other	Unidentified Methylocystaceae	0	1	0		7.84219e-06	2.76413e-05	4.80586e-05	7.58121e-05
	k__Bacteria;p__Proteobacteria;c__Gammaproteobacteria;o__Xanthomonadales;f__Xanthomonadaceae;g__Xanthomonas	Xanthomonas	0	1	0		2.39138e-06	5.73209e-06	1.14529e-05	4.82781e-05				k__Bacteria;p__Proteobacteria;c__Alphaproteobacteria;o__Sphingomonadales;f__Erythrobacteraceae;Other	Unidentified Erythrobacteraceae	0	1	0		0.000208895	0.000282057	0.000801669	0.000322263
	k__Bacteria;p__Proteobacteria;c__Deltaproteobacteria;o__Bdellovibrionales;f__Bacteriovoracaceae;g__	Unidentified Bacteriovoracaceae	0	1	0		0.000985286	0.000598886	0.00428541	0.00020923				k__Bacteria;p__Armatimonadetes;c__[Fimbriimonadia];o__[Fimbriimonadales];f__[Fimbriimonadaceae];g__Fimbriimonas	Fimbriimonas	0	1	0		0.0013551	0.00233829	0.00458579	0.00189198
	k__Bacteria;p__Proteobacteria;c__Gammaproteobacteria;o__Xanthomonadales;f__Xanthomonadaceae;g__	Unidentified Xanthomonadaceae	0	1	0		0.00688635	0.0101513	0.0291255	0.0137643				k__Bacteria;p__Proteobacteria;c__Betaproteobacteria;o__Burkholderiales;f__;g__	Unidentified Burkholderiales	0	1	0		9.22176e-05	0.000166744	0.000301251	0.000129474
	k__Bacteria;p__Proteobacteria;c__Betaproteobacteria;o__Burkholderiales;f__;g__	Unidentified Burkholderiales	0	1	0		9.22367e-05	0.000115593	0.000367784	0.000114995				k__Bacteria;p__Bacteroidetes;c__[Saprospirae];o__[Saprospirales];f__;g__	Unidentified [Saprospirales]	0	1	0		0.00135139	0.00227608	0.00411115	0.00145668
	k__Bacteria;p__Proteobacteria;c__Deltaproteobacteria;o__Bdellovibrionales;f__Bdellovibrionaceae;g__Bdellovibrio	Bdellovibrio	0	1	0		0.00183923	0.00142366	0.0061011	0.00219151				k__Bacteria;p__Proteobacteria;c__Gammaproteobacteria;o__Alteromonadales;f__Alteromonadaceae;g__Cellvibrio	Cellvibrio	0	1	0		0.00085455	0.00106795	0.00251493	0.00123136
	k__Bacteria;p__Proteobacteria;c__Gammaproteobacteria;o__Xanthomonadales;f__Xanthomonadaceae;Other	Unidentified Xanthomonadaceae	0	1	0		4.78599e-05	3.54157e-05	0.000154256	3.86464e-05				k__Bacteria;p__Proteobacteria;c__Alphaproteobacteria;o__Rhizobiales;f__Xanthobacteraceae;g__Xanthobacter	Xanthobacter	0	1	0		2.73541e-05	6.35639e-05	7.16233e-05	7.0558e-05
	k__Bacteria;p__Proteobacteria;c__Betaproteobacteria;o__Burkholderiales;f__Burkholderiaceae;g__Burkholderia	Burkholderia	0	1	0		0.000767448	0.00111237	0.00241693	0.00196921				k__Bacteria;p__Proteobacteria;c__Gammaproteobacteria;o__Xanthomonadales;f__Xanthomonadaceae;g__	Unidentified Xanthomonadaceae	0	1	0		0.0221095	0.0220239	0.0528483	0.0280802
	k__Bacteria;p__Proteobacteria;c__Betaproteobacteria;o__Ellin6067;f__;g__	Unidentified Ellin6067	0	1	0		4.18345e-06	8.04878e-06	1.24011e-05	6.93429e-06				k__Bacteria;p__Proteobacteria;c__Alphaproteobacteria;o__Rhodospirillales;f__Rhodospirillaceae;g__Azospirillum	Azospirillum	0	1	0		0.00346498	0.00257634	0.00795553	0.0029772
	k__Bacteria;p__Proteobacteria;c__Betaproteobacteria;o__Burkholderiales;f__Alcaligenaceae;g__Pigmentiphaga	Pigmentiphaga	0	1	0		6.61474e-05	5.86459e-05	0.000172882	0.000103412				k__Bacteria;p__FBP;c__;o__;f__;g__	Unidentified FBP	0	1	0		0.00264316	0.00250807	0.00555716	0.00315551
	k__Bacteria;p__Proteobacteria;c__Deltaproteobacteria;o__Spirobacillales;f__;g__	Unidentified Spirobacillales	0	1	0		0.000344308	0.000325589	0.000876483	0.000275				k__Bacteria;p__TM7;c__TM7-1;o__;f__;g__	Unidentified TM7-1	0	1	0		0.00510932	0.00557279	0.010566	0.00405092
	k__Bacteria;p__Proteobacteria;c__Alphaproteobacteria;o__Rhizobiales;f__Methylobacteriaceae;g__Methylobacterium	Methylobacterium	0	1	0		0.000325034	0.000331646	0.000788779	0.000826976				k__Bacteria;p__Firmicutes;c__Bacilli;o__Bacillales;f__Alicyclobacillaceae;g__Alicyclobacillus	Alicyclobacillus	0	1	0		0.000864374	0.00116529	0.00161616	0.00324035
	k__Bacteria;p__Proteobacteria;c__Alphaproteobacteria;o__Sphingomonadales;f__Sphingomonadaceae;g__Kaistobacter	Kaistobacter	0	1	0		9.8028e-05	8.12491e-05	0.00019217	0.000107559				k__Bacteria;p__Proteobacteria;c__Alphaproteobacteria;o__Rhizobiales;f__Rhizobiaceae;Other	Unidentified Rhizobiaceae	0	1	0		0.01175	0.0122103	0.0208928	0.0205345
	k__Bacteria;p__Proteobacteria;c__Alphaproteobacteria;o__Caulobacterales;f__Caulobacteraceae;g__	Unidentified Caulobacteraceae	0	1	0		0.0146715	0.0193848	0.023102	0.0207883				k__Bacteria;p__Proteobacteria;c__Alphaproteobacteria;o__Sphingomonadales;f__Sphingomonadaceae;g__Kaistobacter	Kaistobacter	0	1	0		0.000497964	0.000471702	0.000864949	0.000567177
	k__Bacteria;p__Proteobacteria;c__Alphaproteobacteria;o__Rhizobiales;f__Rhizobiaceae;g__Kaistia	Kaistia	0	1	0		0.00109435	0.00119591	0.00161631	0.00102825				k__Bacteria;p__Verrucomicrobia;c__[Spartobacteria];o__[Chthoniobacterales];f__[Chthoniobacteraceae];g__	Unidentified [Chthoniobacteraceae]	0	1	0		0.00167767	0.00144468	0.00285661	0.000998185
	k__Bacteria;p__Proteobacteria;c__Alphaproteobacteria;o__Rhizobiales;f__Hyphomicrobiaceae;Other	Unidentified Hyphomicrobiaceae	0	1	0		0.000864058	0.000671153	0.00126332	0.000933438				k__Bacteria;p__Proteobacteria;c__Alphaproteobacteria;o__Caulobacterales;f__Caulobacteraceae;g__Asticcacaulis	Asticcacaulis	0	1	0		0.022773	0.027059	0.0344835	0.0272501
	k__Bacteria;p__Proteobacteria;c__Alphaproteobacteria;o__Caulobacterales;f__Caulobacteraceae;g__Asticcacaulis	Asticcacaulis	0	1	0		0.0460856	0.0500613	0.06395	0.04361				k__Bacteria;p__Bacteroidetes;c__Sphingobacteriia;o__Sphingobacteriales;f__Sphingobacteriaceae;g__	Unidentified Sphingobacteriaceae	0	1	0		0.0133866	0.0164707	0.0197158	0.0140889
	k__Bacteria;p__TM7;c__TM7-1;o__;f__;g__	Unidentified TM7-1	0	1	0		0.00196786	0.00306934	0.00415836	0.00143061				k__Bacteria;p__Proteobacteria;c__Alphaproteobacteria;o__Rhizobiales;f__Bradyrhizobiaceae;Other	Unidentified Bradyrhizobiaceae	0	-1	0		0.00937528	0.00818412	0.00706343	0.00974029
	k__Bacteria;p__Verrucomicrobia;c__[Spartobacteria];o__[Chthoniobacterales];f__[Chthoniobacteraceae];g__	Unidentified [Chthoniobacteraceae]	0	1	0		0.000183204	0.000202159	0.000609369	0.000213386				k__Bacteria;p__Gemmatimonadetes;c__Gemmatimonadetes;o__Ellin5290;f__;g__	Unidentified Ellin5290	0	-1	0		0.00734988	0.00688452	0.00537179	0.00649025
	k__Archaea;p__[Parvarchaeota];c__[Parvarchaea];o__YLA114;f__;g__	Unidentified YLA114	0	-1	0		1.96095e-05	8.98645e-06	2.731e-06	6.15428e-06				k__Bacteria;p__Proteobacteria;c__Alphaproteobacteria;o__Rhizobiales;f__Hyphomicrobiaceae;g__Rhodoplanes	Rhodoplanes	0	-1	0		0.0153847	0.0155563	0.0108693	0.0167555
	k__Bacteria;p__Actinobacteria;c__Acidimicrobiia;o__Acidimicrobiales;f__C111;g__	Unidentified C111	0	-1	0		4.29468e-05	4.77254e-05	1.78401e-05	5.41484e-05				k__Bacteria;p__Proteobacteria;c__Alphaproteobacteria;o__Rhizobiales;f__Hyphomicrobiaceae;g__Devosia	Devosia	0	-1	0		0.0247114	0.0284108	0.0169868	0.0285445
	k__Bacteria;p__Chlamydiae;c__Chlamydiia;o__Chlamydiales;f__Parachlamydiaceae;g__Candidatus Protochlamydia	Candidatus Protochlamydia	0	-1	0		0.000134312	0.000171266	5.03023e-05	6.87331e-05				k__Bacteria;p__Proteobacteria;c__Alphaproteobacteria;o__Rhodobacterales;f__Hyphomonadaceae;g__	Unidentified Hyphomonadaceae	0	-1	0		0.00135492	0.00176329	0.000795464	0.000816717
	k__Bacteria;p__Planctomycetes;c__Planctomycetia;o__Pirellulales;f__Pirellulaceae;g__	Unidentified Pirellulaceae	0	-1	0		0.000536692	0.000349553	0.00026607	0.000460486				k__Bacteria;p__Proteobacteria;c__Alphaproteobacteria;o__Sphingomonadales;f__Sphingomonadaceae;Other	Unidentified Sphingomonadaceae	0	-1	0		0.000767644	0.000912039	0.000440779	0.000615558
	k__Bacteria;p__Proteobacteria;c__Betaproteobacteria;o__Burkholderiales;f__Comamonadaceae;Other	Unidentified Comamonadaceae	0	-1	0		0.1365	0.152558	0.0862063	0.119929				k__Bacteria;p__Proteobacteria;c__Alphaproteobacteria;o__Sphingomonadales;f__Sphingomonadaceae;g__Sphingopyxis	Sphingopyxis	0	-1	0		0.00324536	0.00209589	0.00177802	0.00224086
	k__Bacteria;p__Proteobacteria;c__Betaproteobacteria;o__Burkholderiales;f__Comamonadaceae;g__Paucibacter	Paucibacter	0	-1	0		0.000448506	0.000532671	0.000235973	0.000429407				k__Bacteria;p__Verrucomicrobia;c__[Pedosphaerae];o__[Pedosphaerales];f__;g__	Unidentified [Pedosphaerales]	0	-1	0		0.000781458	0.000898116	0.000423975	0.000616898
	k__Bacteria;p__Proteobacteria;c__Alphaproteobacteria;o__Rhizobiales;f__Phyllobacteriaceae;Other	Unidentified Phyllobacteriaceae	0	-1	0		0.00220951	0.00162227	0.000894247	0.00193284				k__Bacteria;p__Proteobacteria;c__Gammaproteobacteria;o__Legionellales;f__Legionellaceae;g__Legionella	Legionella	0	-1	0		0.00043544	0.000443777	0.000212693	0.000331924
	k__Bacteria;p__Proteobacteria;c__Deltaproteobacteria;o__Myxococcales;f__;g__	Unidentified Myxococcales	0	-1	0		0.00113309	0.000869703	0.000446452	0.000868082				k__Bacteria;p__Gemmatimonadetes;c__Gemmatimonadetes;o__N1423WL;f__;g__	Unidentified N1423WL	0	-1	0		0.00158288	0.00140949	0.000687144	0.00142983
	k__Bacteria;p__Proteobacteria;c__Gammaproteobacteria;o__Alteromonadales;f__OM60;Other	Unidentified OM60	0	-1	0		0.00012566	0.000348935	4.16023e-05	0.000231197				k__Bacteria;p__Chloroflexi;c__S085;o__;f__;g__	Unidentified S085	0	-1	0		0.0001429	0.000127546	6.16229e-05	0.00013835
	k__Bacteria;p__Proteobacteria;c__Deltaproteobacteria;o__Myxococcales;f__Polyangiaceae;g__	Unidentified Polyangiaceae	0	-1	0		8.26842e-05	5.38372e-05	2.53423e-05	6.48242e-05				k__Bacteria;p__Proteobacteria;c__Betaproteobacteria;o__;f__;g__	Unidentified Betaproteobacteria	0	-1	0		0.00114019	0.00121011	0.000484663	0.000826608
	k__Bacteria;p__Proteobacteria;c__Alphaproteobacteria;o__Rickettsiales;f__Rickettsiaceae;g__	Unidentified Rickettsiaceae	0	-1	0		6.1333e-05	6.66589e-05	1.83612e-05	0.000143081				k__Bacteria;p__Proteobacteria;c__Betaproteobacteria;o__Burkholderiales;f__Comamonadaceae;g__Comamonas	Comamonas	0	-1	0		0.00402311	0.00243736	0.00166616	0.00183151
	k__Bacteria;p__Proteobacteria;c__Gammaproteobacteria;o__Xanthomonadales;f__Xanthomonadaceae;g__Dokdonella	Dokdonella	0	-1	0		0.00100612	0.00148521	0.000278528	0.000895203				k__Bacteria;p__Proteobacteria;c__Gammaproteobacteria;o__;f__;g__	Unidentified Gammaproteobacteria	0	-1	0		0.00074439	0.000690916	0.000293656	0.000648484
	k__Bacteria;p__Acidobacteria;c__Solibacteres;o__Solibacterales;f__;g__	Unidentified Solibacterales	0	0	1		0.000206574	0.000372268	0.000142298	0.000336581				k__Bacteria;p__Fibrobacteres;c__Fibrobacteria;o__258ds10;f__;g__	Unidentified 258ds10	0	-1	0		0.00235302	0.00181886	0.000906695	0.00145284
	k__Bacteria;p__Actinobacteria;c__Thermoleophilia;o__Gaiellales;f__AK1AB1_02E;g__	Unidentified AK1AB1	0	0	1		1.032e-05	3.91911e-05	1.79308e-05	5.10893e-05				k__Bacteria;p__Chloroflexi;c__Thermomicrobia;o__Sphaerobacterales;f__;g__	Unidentified Sphaerobacterales	0	-1	0		0.000345451	0.000283459	0.00011969	0.00021566
	k__Bacteria;p__Firmicutes;c__Bacilli;o__Bacillales;f__Paenibacillaceae;g__Aneurinibacillus	Aneurinibacillus	0	0	1		3.35408e-06	2.59004e-05	6.20047e-06	7.09561e-05				k__Bacteria;p__Proteobacteria;c__Gammaproteobacteria;o__Xanthomonadales;f__Xanthomonadaceae;g__Dokdonella	Dokdonella	0	-1	0		0.00136049	0.00224449	0.000466068	0.00106092
	k__Bacteria;p__Firmicutes;c__Bacilli;o__Bacillales;Other;Other	Unidentified Bacillales	0	0	1		1.63773e-05	1.0299e-05	1.7775e-05	3.40901e-05				k__Bacteria;p__Chlamydiae;c__Chlamydiia;o__Chlamydiales;f__Parachlamydiaceae;g__Candidatus Protochlamydia	Candidatus Protochlamydia	0	-1	0		0.000263985	0.000479756	8.53485e-05	0.000192429
	k__Bacteria;p__Gemmatimonadetes;c__Gemmatimonadetes;o__KD8-87;f__;g__	Unidentified KD8-87	0	0	1		3.00908e-06	2.93583e-05	7.47308e-06	1.88679e-05				k__Bacteria;p__Actinobacteria;c__Actinobacteria;o__Actinomycetales;f__Streptosporangiaceae;Other	Unidentified Streptosporangiaceae	0	-1	0		5.71195e-05	5.07576e-05	1.66222e-05	3.28053e-05
	k__Bacteria;p__Planctomycetes;c__Planctomycetia;o__Planctomycetales;f__Planctomycetaceae;g__Planctomyces	Planctomyces	0	0	1		0.00144458	0.00205874	0.00165126	0.00341356				k__Bacteria;p__Verrucomicrobia;c__Verrucomicrobiae;o__Verrucomicrobiales;f__Verrucomicrobiaceae;g__Prosthecobacter	Prosthecobacter	0	-1	0		0.000513417	0.000700353	0.000141036	0.000318529
	k__Bacteria;p__Proteobacteria;c__Gammaproteobacteria;o__Xanthomonadales;f__Sinobacteraceae;g__	Unidentified Sinobacteraceae	0	0	1		0.00166563	0.0022956	0.00230483	0.00476112				k__Bacteria;p__Proteobacteria;c__Alphaproteobacteria;o__Kiloniellales;f__;g__	Unidentified Kiloniellales	0	-1	0		9.65838e-05	0.000125672	2.57418e-05	6.89019e-05
	k__Bacteria;p__Proteobacteria;c__Gammaproteobacteria;o__Xanthomonadales;f__Xanthomonadaceae;g__Lysobacter	Lysobacter	0	0	1		0.000660219	0.00114835	0.000958804	0.00181488				k__Bacteria;p__Planctomycetes;c__Phycisphaerae;o__CPla-3;f__;g__	Unidentified CPla-3	0	-1	0		0.000171395	0.00040382	4.38754e-05	8.00194e-05
	k__Bacteria;p__Proteobacteria;c__Alphaproteobacteria;o__Rhizobiales;f__Xanthobacteraceae;Other	Unidentified Xanthobacteraceae	0	0	1		3.6619e-05	2.06725e-05	5.47374e-05	9.68362e-05				k__Bacteria;p__WPS-2;c__;o__;f__;g__	Unidentified WPS-2	0	-1	0		0.000128908	8.56954e-05	3.22197e-05	0.000100736
	k__Bacteria;p__Proteobacteria;c__Gammaproteobacteria;o__Alteromonadales;f__211ds20;g__	Unidentified 211ds20	0	0	1		1.10622e-05	5.43534e-06	4.44945e-06	2.61209e-05				k__Bacteria;p__Planctomycetes;c__Planctomycetia;o__Pirellulales;f__Pirellulaceae;g__	Unidentified Pirellulaceae	0	-1	0		0.00196998	0.00143534	0.000488289	0.00153172
	k__Bacteria;p__Proteobacteria;c__Alphaproteobacteria;Other;Other;Other	Unidentified Other	0	0	1		9.59279e-05	0.000181375	0.000194497	0.000222465				k__Bacteria;p__Proteobacteria;c__Gammaproteobacteria;o__Xanthomonadales;f__Sinobacteraceae;g__Steroidobacter	Steroidobacter	0	-1	0		0.000668708	0.000510023	0.000151278	0.0004638
	k__Bacteria;p__Proteobacteria;c__Gammaproteobacteria;o__;f__;g__	Unidentified Gammaproteobacteria	0	0	1		9.85525e-05	0.000139902	7.0594e-05	0.000207148				k__Bacteria;p__Proteobacteria;c__Deltaproteobacteria;o__Myxococcales;f__Polyangiaceae;g__	Unidentified Polyangiaceae	0	-1	0		0.000294361	0.000251811	6.33243e-05	0.00024786
	k__Bacteria;p__Proteobacteria;c__Alphaproteobacteria;o__Rhizobiales;f__Bradyrhizobiaceae;Other	Unidentified Bradyrhizobiaceae	0	0	1		0.0150619	0.0200594	0.0153275	0.0273785				k__Bacteria;p__Proteobacteria;c__Alphaproteobacteria;o__Rhodospirillales;f__Acetobacteraceae;g__Acidocella	Acidocella	0	-1	0		0.000374077	0.000252917	7.93325e-05	0.000209321
	k__Bacteria;p__Verrucomicrobia;c__[Spartobacteria];o__[Chthoniobacterales];f__[Chthoniobacteraceae];g__heteroC45_4W	heteroC45	0	0	1		8.5473e-05	0.000363064	0.000176811	0.00175643				k__Bacteria;p__Actinobacteria;c__Actinobacteria;o__Actinomycetales;f__Microbacteriaceae;g__Rathayibacter	Rathayibacter	0	-1	0		9.78824e-05	5.85978e-05	1.89439e-05	3.75719e-05
	k__Bacteria;p__Verrucomicrobia;c__[Pedosphaerae];o__[Pedosphaerales];f__[Pedosphaeraceae];g__Pedosphaera	Pedosphaera	0	0	1		5.17508e-05	6.74156e-05	6.1962e-05	0.000223074				k__Bacteria;p__Bacteroidetes;c__[Saprospirae];o__[Saprospirales];f__Chitinophagaceae;Other	Unidentified Chitinophagaceae	0	-1	0		0.000105436	0.00017385	1.5616e-05	0.000100408
	k__Bacteria;p__Verrucomicrobia;c__[Spartobacteria];o__[Chthoniobacterales];f__[Chthoniobacteraceae];g__Ellin506	Ellin506	0	0	1		2.44406e-05	3.75114e-05	3.27122e-05	0.000105127				k__Bacteria;p__Proteobacteria;c__Gammaproteobacteria;o__Xanthomonadales;f__Sinobacteraceae;g__Hydrocarboniphaga	Hydrocarboniphaga	0	-1	0		0.000124231	0.00017259	1.82159e-05	9.21289e-05
	k__Bacteria;p__Acidobacteria;c__Acidobacteria-6;o__iii1-15;f__RB40;g__	Unidentified RB40	0	0	-1		3.77202e-05	1.8205e-05	2.7601e-05	8.0323e-06				k__Bacteria;p__Proteobacteria;c__Gammaproteobacteria;o__Legionellales;f__Coxiellaceae;g__	Unidentified Coxiellaceae	0	-1	0		0.000818163	0.000857095	8.62495e-05	0.00166617
	k__Bacteria;p__Actinobacteria;c__Acidimicrobiia;o__Acidimicrobiales;f__Iamiaceae;g__Iamia	Iamia	0	0	-1		0.000155524	0.000246181	0.000102363	8.6002e-05				k__Bacteria;p__Firmicutes;c__Bacilli;o__Bacillales;f__Paenibacillaceae;Other	Unidentified Paenibacillaceae	0	0	1		2.93779e-06	2.28e-05	2.54626e-05	5.66196e-05
	k__Bacteria;p__Actinobacteria;c__Actinobacteria;o__Actinomycetales;f__Gordoniaceae;g__Gordonia	Gordonia	0	0	-1		4.30664e-05	2.97284e-05	0.000107244	1.32493e-05				k__Bacteria;p__Firmicutes;c__Bacilli;o__Bacillales;f__Paenibacillaceae;g__Aneurinibacillus	Aneurinibacillus	0	0	1		5.66294e-05	6.93861e-05	6.71836e-05	0.000321476
	k__Bacteria;p__Actinobacteria;c__Actinobacteria;o__Actinomycetales;f__Nocardioidaceae;g__Aeromicrobium	Aeromicrobium	0	0	-1		0.000865304	0.000721158	0.000797607	0.000214611				k__Bacteria;p__Actinobacteria;c__Actinobacteria;o__Actinomycetales;f__Sporichthyaceae;g__	Unidentified Sporichthyaceae	0	0	1		1.47789e-05	0.000161982	8.35075e-05	8.22943e-05
	k__Bacteria;p__Actinobacteria;c__Actinobacteria;o__Actinomycetales;f__Pseudonocardiaceae;g__Pseudonocardia	Pseudonocardia	0	0	-1		8.43318e-05	6.31598e-05	0.000154486	1.94481e-05				k__Bacteria;p__Actinobacteria;c__Actinobacteria;o__Actinomycetales;f__Cellulomonadaceae;g__Cellulomonas	Cellulomonas	0	0	1		0.000351756	0.000266743	0.000339362	0.00132722
	k__Bacteria;p__Actinobacteria;c__Actinobacteria;o__Actinomycetales;f__Microbacteriaceae;g__Agromyces	Agromyces	0	0	-1		2.91133e-05	1.31109e-05	4.70144e-05	6.16966e-06				k__Bacteria;p__Proteobacteria;c__Alphaproteobacteria;o__Rhodospirillales;f__Rhodospirillaceae;g__Magnetospirillum	Magnetospirillum	0	0	1		2.62243e-05	3.98742e-05	3.39185e-05	8.34562e-05
	k__Bacteria;p__Actinobacteria;c__Actinobacteria;o__Actinomycetales;f__Geodermatophilaceae;g__Geodermatophilus	Geodermatophilus	0	0	-1		3.56269e-05	1.46162e-05	2.58675e-05	7.17146e-06				k__Bacteria;p__Actinobacteria;c__Actinobacteria;o__Actinomycetales;f__Streptomycetaceae;g__Streptomyces	Streptomyces	0	0	1		0.00341619	0.00768803	0.0172229	0.0108282
	k__Bacteria;p__Armatimonadetes;c__0319-6E2;o__;f__;g__	Unidentified 0319-6E2	0	0	-1		0.00174247	0.00117398	0.00171249	0.000595995				k__Bacteria;p__Proteobacteria;c__Alphaproteobacteria;o__Rhizobiales;f__Xanthobacteraceae;Other	Unidentified Xanthobacteraceae	0	0	1		7.3671e-05	9.63741e-05	0.000105025	0.000217313
	k__Bacteria;p__Bacteroidetes;c__Cytophagia;o__Cytophagales;f__Cytophagaceae;g__Spirosoma	Spirosoma	0	0	-1		0.000220353	0.00015522	0.000147377	2.8093e-05				k__Bacteria;p__Proteobacteria;c__Betaproteobacteria;o__Burkholderiales;f__Alcaligenaceae;g__	Unidentified Alcaligenaceae	0	0	1		0.000642463	0.000788569	0.00159519	0.00162183
	k__Bacteria;p__Bacteroidetes;c__Sphingobacteriia;o__Sphingobacteriales;f__Sphingobacteriaceae;g__Sphingobacterium	Sphingobacterium	0	0	-1		0.000413841	0.000642619	0.000282786	2.37129e-05				k__Bacteria;p__Planctomycetes;c__Planctomycetia;o__Planctomycetales;f__Planctomycetaceae;g__Planctomyces	Planctomyces	0	0	1		0.00508177	0.00735916	0.00376569	0.0105136
	k__Bacteria;p__Chlamydiae;c__Chlamydiia;o__Chlamydiales;f__;g__	Unidentified Chlamydiales	0	0	-1		0.000643535	0.000801639	0.00124987	0.000226633				k__Bacteria;p__Proteobacteria;c__Deltaproteobacteria;o__Myxococcales;f__Myxococcaceae;g__	Unidentified Myxococcaceae	0	0	1		0.000236876	0.000556368	0.000425403	0.0004744
	k__Bacteria;p__Chlorobi;c__OPB56;o__;f__;g__	Unidentified OPB56	0	0	-1		0.000299019	0.000168397	0.000129447	9.49755e-05				k__Bacteria;p__Actinobacteria;c__Actinobacteria;o__Actinomycetales;f__Frankiaceae;g__	Unidentified Frankiaceae	0	0	1		0.000385682	0.000511885	0.000521294	0.000749838
	k__Bacteria;p__Gemmatimonadetes;c__Gemmatimonadetes;o__Gemmatimonadales;f__Gemmatimonadaceae;g__Gemmatimonas	Gemmatimonas	0	0	-1		1.25437e-05	1.46936e-05	2.77463e-05	4.88003e-07				k__Bacteria;p__Proteobacteria;c__Alphaproteobacteria;o__Caulobacterales;f__Caulobacteraceae;g__Caulobacter	Caulobacter	0	0	1		0.00106722	0.00129699	0.00120177	0.00196121
	k__Bacteria;p__Planctomycetes;c__Planctomycetia;o__Gemmatales;f__Gemmataceae;g__	Unidentified Gemmataceae	0	0	-1		6.10741e-05	5.83512e-05	0.000171463	2.95006e-05				k__Bacteria;p__Proteobacteria;c__Alphaproteobacteria;o__Rhizobiales;f__Rhizobiaceae;g__Rhizobium	Rhizobium	0	0	1		0.00317207	0.00374139	0.00400011	0.00518728
	k__Bacteria;p__Proteobacteria;c__Alphaproteobacteria;o__Rhizobiales;f__Methylocystaceae;g__Methylopila	Methylopila	0	0	-1		8.97557e-05	7.03207e-05	0.000742979	4.48499e-05				k__Bacteria;p__Proteobacteria;c__Alphaproteobacteria;o__Sphingomonadales;f__Sphingomonadaceae;g__Sphingobium	Sphingobium	0	0	1		0.00455672	0.00566479	0.00514598	0.00686919
	k__Bacteria;p__Proteobacteria;c__Alphaproteobacteria;o__;f__;g__	Unidentified Alphaproteobacteria	0	0	-1		0.00850421	0.0047558	0.0069002	0.00315085				k__Bacteria;p__Bacteroidetes;c__[Saprospirae];o__[Saprospirales];f__Chitinophagaceae;g__	Unidentified Chitinophagaceae	0	0	1		0.0257729	0.0303844	0.0272586	0.0384394
	k__Bacteria;p__Proteobacteria;c__Gammaproteobacteria;o__Legionellales;f__Legionellaceae;g__Legionella	Legionella	0	0	-1		0.000186887	0.000239195	0.000141105	6.59844e-05				k__Bacteria;p__Actinobacteria;c__Actinobacteria;o__Actinomycetales;f__Microbacteriaceae;g__	Unidentified Microbacteriaceae	0	0	-1		0.00205588	0.00213551	0.0017126	0.00146582
	k__Bacteria;p__Proteobacteria;c__Gammaproteobacteria;o__Alteromonadales;f__Alteromonadaceae;g__Cellvibrio	Cellvibrio	0	0	-1		0.00103869	0.000687789	0.00234056	0.000288688				k__Bacteria;p__Verrucomicrobia;c__Opitutae;o__Opitutales;f__Opitutaceae;g__Opitutus	Opitutus	0	0	-1		0.00181919	0.00219666	0.00215555	0.00110592
	k__Bacteria;p__Proteobacteria;c__Betaproteobacteria;Other;Other;Other	Unidentified Other	0	0	-1		0.00207637	0.00141538	0.00155883	0.000438481				k__Bacteria;p__Armatimonadetes;c__0319-6E2;o__;f__;g__	Unidentified 0319-6E2	0	0	-1		0.00527408	0.00438963	0.00311769	0.00235988
	k__Bacteria;p__Proteobacteria;c__Gammaproteobacteria;o__Pseudomonadales;f__Moraxellaceae;g__Perlucidibaca	Perlucidibaca	0	0	-1		0.000402518	0.000290957	0.000333678	7.61331e-05				k__Bacteria;p__Actinobacteria;c__Actinobacteria;o__Actinomycetales;f__Thermomonosporaceae;g__Actinoallomurus	Actinoallomurus	0	0	-1		0.000230335	0.000198054	0.000146125	9.82053e-05
	k__Bacteria;p__Verrucomicrobia;c__Verrucomicrobiae;o__Verrucomicrobiales;f__Verrucomicrobiaceae;g__Luteolibacter	Luteolibacter	0	0	-1		0.00298141	0.00175434	0.00211405	0.000840742				k__Bacteria;p__Proteobacteria;c__Alphaproteobacteria;o__;f__;g__	Unidentified Alphaproteobacteria	0	0	-1		0.00386801	0.00271574	0.00408534	0.00161276
														k__Bacteria;p__Planctomycetes;c__Planctomycetia;o__Gemmatales;f__Gemmataceae;g__	Unidentified Gemmataceae	0	0	-1		0.000738525	0.000412241	0.000411401	0.0003068
														k__Bacteria;p__Proteobacteria;c__Betaproteobacteria;o__Burkholderiales;f__Comamonadaceae;Other	Unidentified Comamonadaceae	0	0	-1		0.0715899	0.0525855	0.0560962	0.0294615
														k__Bacteria;p__Chlorobi;c__OPB56;o__;f__;g__	Unidentified OPB56	0	0	-1		0.00135069	0.00147499	0.00082341	0.000534175
														k__Bacteria;p__Actinobacteria;c__Actinobacteria;o__Actinomycetales;f__Pseudonocardiaceae;g__Pseudonocardia	Pseudonocardia	0	0	-1		0.000180648	0.000126826	0.000181043	6.83166e-05
														k__Bacteria;p__Proteobacteria;c__Deltaproteobacteria;o__Spirobacillales;f__;g__	Unidentified Spirobacillales	0	0	-1		0.00298703	0.00276895	0.00242472	0.001113
														k__Bacteria;p__Proteobacteria;c__Alphaproteobacteria;o__Rhizobiales;f__Hyphomicrobiaceae;g__Parvibaculum	Parvibaculum	0	0	-1		0.000356186	0.000436939	0.000247592	0.000127194
														k__Bacteria;p__Bacteroidetes;c__Cytophagia;o__Cytophagales;f__Flammeovirgaceae;g__	Unidentified Flammeovirgaceae	0	0	-1		0.000108711	8.20894e-05	0.000172177	3.64245e-05
														k__Bacteria;p__Proteobacteria;c__Betaproteobacteria;o__Burkholderiales;f__Comamonadaceae;g__Paucibacter	Paucibacter	0	0	-1		0.000235612	0.000141916	0.000131353	7.15523e-05
														k__Bacteria;p__Proteobacteria;c__Alphaproteobacteria;o__Rhizobiales;f__Bradyrhizobiaceae;g__Balneimonas	Balneimonas	0	0	-1		0.000610779	0.000359912	0.000632131	0.00017436
														k__Bacteria;p__Proteobacteria;c__Alphaproteobacteria;o__Rhizobiales;f__Methylocystaceae;g__Methylopila	Methylopila	0	0	-1		0.000134164	0.000100027	0.000186596	3.73619e-05
														k__Bacteria;p__Proteobacteria;c__Alphaproteobacteria;o__Rhodospirillales;f__Acetobacteraceae;g__Roseococcus	Roseococcus	0	0	-1		7.20555e-05	7.79303e-05	0.000101321	1.91399e-05
														k__Bacteria;p__Bacteroidetes;c__[Saprospirae];o__[Saprospirales];f__Chitinophagaceae;g__Segetibacter	Segetibacter	0	0	-1		0.000260317	0.000194888	0.000298163	6.39259e-05
														k__Bacteria;p__Actinobacteria;c__Actinobacteria;o__Actinomycetales;f__Geodermatophilaceae;g__Geodermatophilus	Geodermatophilus	0	0	-1		0.000239431	0.000135197	0.000123129	5.03905e-05
														k__Bacteria;p__Bacteroidetes;c__Sphingobacteriia;o__Sphingobacteriales;f__Sphingobacteriaceae;g__Sphingobacterium	Sphingobacterium	0	0	-1		0.000211811	0.000167161	9.33602e-05	4.44815e-05
														k__Bacteria;p__Proteobacteria;c__Betaproteobacteria;o__MND1;f__;g__	Unidentified MND1	0	0	-1		2.57266e-05	2.04279e-05	9.07763e-06	5.35237e-06
														k__Bacteria;p__Acidobacteria;c__Acidobacteria-6;o__iii1-15;f__RB40;g__	Unidentified RB40	0	0	-1		0.000213821	0.000160735	0.00010711	4.05648e-05
														k__Bacteria;p__Proteobacteria;c__Gammaproteobacteria;o__Pseudomonadales;f__Moraxellaceae;g__Perlucidibaca	Perlucidibaca	0	0	-1		0.00114103	0.00124895	0.000972132	0.000206166
														k__Bacteria;p__Actinobacteria;c__Actinobacteria;o__Actinomycetales;f__Promicromonosporaceae;g__Cellulosimicrobium	Cellulosimicrobium	0	0	-1		5.47899e-05	4.90429e-05	9.76719e-06	4.28278e-06
														k__Bacteria;p__Proteobacteria;c__Gammaproteobacteria;o__Xanthomonadales;f__Xanthomonadaceae;g__Luteimonas	Luteimonas	0	0	-1		0.00341115	0.000747229	0.000628243	0.000164846
														k__Bacteria;p__Actinobacteria;c__Thermoleophilia;o__Solirubrobacterales;Other;Other	Unidentified Solirubrobacterales	0	0	-1		2.09614e-05	2.25904e-05	1.62889e-05	9.01473e-07

## Sheet: ClusteringStatistics
Group 1	Group 2	t statistic	Parametric p-value	Nonparametric p-value
Root only samples, condition clustering statistics vs. uninoculated
inoculated control vs. inoculated control	uninoculated vs. inoculated control	-6.8255	1.4e-09	0.001
uninoculated vs. uninoculated	copper vs. uninoculated	-2.3666	0.020534	0.02
uninoculated vs. uninoculated	uninoculated vs. shade	-2.7011	0.008716	0.011
uninoculated vs. uninoculated	uninoculated vs. inoculated control	-1.2334	0.221268	0.226
uninoculated vs. uninoculated	uninoculated vs. drought	-1.9654	0.053067	0.047
drought vs. drought	uninoculated vs. drought	-4.67	1.16e-05	0.001
shade vs. shade	uninoculated vs. shade	-2.3312	0.0227	0.019
copper vs. copper	copper vs. uninoculated	-4.9231	4.34e-06	0.001
Soil only samples, condition clustering statistics vs. uninoculated
inoculated control vs. inoculated control	uninoculated vs. inoculated control	-3.7578	0.000337	0.001
copper vs. copper	copper vs. uninoculated	-5.1635	1.44e-06	0.001
uninoculated vs. uninoculated	copper vs. uninoculated	-8.3103	9.32e-13	0.001
uninoculated vs. uninoculated	uninoculated vs. shade	-5.2513	1e-06	0.001
uninoculated vs. uninoculated	uninoculated vs. inoculated control	-4.9501	3.9e-06	0.001
uninoculated vs. uninoculated	uninoculated vs. drought	-8.4018	6.02e-13	0.001
shade vs. shade	uninoculated vs. shade	-4.9355	3.65e-06	0.001
drought vs. drought	uninoculated vs. drought	-8.0375	3.41e-12	0.001

## Sheet: -omics Correlations
	valine	serine	propanedioic acid	quinic acid	glutamic acid	lysine	phenylalanine	putrescine	aspartic acid	glutamine	asparagine	threonine	alanine	5-oxo-proline	glycine	GABA	16.07 458 galloyl-conjugate	shikimic acid	21.05 307 171 caffeoyl-shikimate	1,2,4-benzenetriol	19.24 307 171 caffeoyl-shikimate	19.18 307 171 caffeoyl-shikimate	21.49 307 171 caffeoyl-shikimate	catechol	20.21 307 171 caffeoyl-glycoside	p-coumaric acid	ferulic acid	salicyl alcohol	4-hydroxybenzoic acid	gallic acid	3-hydroxybenzoic acid	salicylic acid	digalactosylglycerol	palmitic acid	a-linolenic acid	monogalactosylglycerol	linoleic acid	azeleic acid	2,3-dihydroxybenzoic acid-3-O-glucoside	salicortin	salicin	2-O-salicyloylsalicin	grandidentatin	16.94 2-O-salicyloylsalicin-like	24.9 2-O-salicyloylsalicin conjugate	18.5 307 caffeoyl conjugate	18.8 307 caffeoyl-shikimate conjugate	6-O-HCH-saliciin	a-salicyloylsalicin
OTU ID	amino acid metabolism																aromatic metabolism																lipid met.						phenolic glycoside met.
k__Bacteria;p__Actinobacteria;c__Actinobacteria;o__Actinomycetales;f__Frankiaceae;g__	-0.912263	0.90521	-0.0540476	-0.934828	-0.408675	0.107725	-0.243807	0.758817	0.763058	0.0879185	0.978908	0.856625	0.742856	0.373386	0.123639	-0.912602	-0.906533	-0.918947	-0.879588	-0.909818	-0.154922	-0.144891	-0.828989	-0.133186	-0.131345	0.801916	-0.746783	0.718501	0.640903	0.996608	0.913974	-0.88224	-0.044465	0.80319	0.792343	0.0920959	0.12769	-0.55463	-0.900622	-0.901279	-0.906453	-0.872258	-0.873559	-0.91628	-0.907282	0.878996	0.874935	-0.373863	-0.939467
k__Bacteria;p__Actinobacteria;c__Actinobacteria;o__Actinomycetales;f__Nocardioidaceae;Other	0.975648	-0.979216	0.6421	0.961017	0.874383	-0.682439	0.776726	-0.216604	-0.222981	-0.667758	-0.660801	-0.376053	-0.995925	0.257568	0.496189	0.485071	0.978577	0.971866	0.989162	0.976932	0.716456	0.709341	0.998767	0.700961	0.699635	-0.999996	0.198719	-0.157822	-0.0524889	-0.748132	-0.488014	0.423621	0.634716	-0.285444	-0.268156	0.523483	0.49264	0.942849	0.981325	0.981033	0.978617	0.991279	0.990924	0.973425	0.97821	-0.989344	-0.990539	0.855404	0.957256
k__Bacteria;p__Actinobacteria;c__Actinobacteria;o__Actinomycetales;f__Nocardioidaceae;g__	-0.387348	0.371713	0.641879	-0.441036	0.324061	-0.599668	0.483572	0.99913	0.998836	-0.615475	0.854987	0.978256	0.0861991	0.905975	0.767529	-0.946098	-0.374611	-0.402624	-0.318336	-0.381875	0.5609	0.569271	-0.224351	0.578948	0.580461	0.178512	-0.999725	0.999836	0.992309	0.784673	0.945001	-0.966178	0.649207	0.993639	0.995504	0.746807	0.77014	0.16238	-0.36178	-0.363193	-0.374434	-0.303897	-0.306437	-0.396472	-0.376259	0.317158	0.309132	0.35961	-0.452932
k__Bacteria;p__Actinobacteria;c__Thermoleophilia;o__Solirubrobacterales;f__;g__	0.366353	-0.350577	-0.659095	0.420581	-0.34542	0.617652	-0.503287	-0.997928	-0.997486	0.633181	-0.843012	-0.973304	-0.0635959	-0.915337	-0.781861	0.938514	0.3535	0.381774	0.296768	0.360829	-0.57952	-0.587759	0.202205	-0.59728	-0.598768	-0.156165	0.998937	-0.99999	-0.99486	-0.770421	-0.937345	0.960085	-0.66628	-0.990831	-0.993101	-0.761688	-0.7844	-0.184703	0.340557	0.341982	0.353321	0.282225	0.284783	0.375562	0.355162	-0.295581	-0.287498	-0.380667	0.432608
k__Bacteria;p__Bacteroidetes;c__[Saprospirae];o__[Saprospirales];f__Chitinophagaceae;g__Chitinophaga	-0.719401	0.707561	0.287638	-0.759107	-0.0750968	-0.235662	0.0993802	0.93467	0.936974	-0.254956	0.990204	0.980801	0.471943	0.665744	0.4527	-0.997162	-0.709765	-0.730851	-0.666244	-0.71527	0.189139	0.199092	-0.590327	0.210661	0.212476	0.551917	-0.928014	0.911731	0.863167	0.9655	0.99741	-0.989598	0.296814	0.957574	0.952235	0.424184	0.456337	-0.239726	-0.699976	-0.701057	-0.70963	-0.654837	-0.65685	-0.726254	-0.711016	0.665317	0.658984	-0.0373277	-0.767696
k__Bacteria;p__Firmicutes;c__Bacilli;o__Bacillales;f__Paenibacillaceae;g__Brevibacillus	-0.99126	0.993348	-0.571558	-0.981757	-0.827887	0.614903	-0.717787	0.302358	0.308583	0.599088	0.724781	0.456773	0.983997	-0.17083	-0.41721	-0.560737	-0.992983	-0.98893	-0.998288	-0.992025	-0.651741	-0.644012	-0.999233	-0.634926	-0.63349	0.996307	-0.284881	0.244802	0.140874	0.804049	0.563523	-0.502312	-0.563659	0.369342	0.352565	-0.445831	-0.413495	-0.90957	-0.994521	-0.994361	-0.993006	-0.999061	-0.998942	-0.989903	-0.992772	0.99836	0.998808	-0.806081	-0.979141
k__Bacteria;p__Firmicutes;c__Bacilli;o__Bacillales;f__Paenibacillaceae;g__Paenibacillus	-0.999586	0.99993	-0.483683	-0.996151	-0.765479	0.5301	-0.641977	0.399261	0.405246	0.513121	0.792112	0.546274	0.96031	-0.0680749	-0.32104	-0.643315	-0.999888	-0.99897	-0.998987	-0.999739	-0.569858	-0.561491	-0.989834	-0.551672	-0.550122	0.982095	-0.382433	0.343706	0.242449	0.861196	0.64589	-0.588996	-0.475264	0.463416	0.447399	-0.350924	-0.317171	-0.861747	-0.999999	-0.999996	-0.999891	-0.998188	-0.998345	-0.999252	-0.999859	0.99893	0.998504	-0.740595	-0.994898
k__Bacteria;p__Firmicutes;c__Bacilli;o__Bacillales;f__Paenibacillaceae;g__Ammoniphilus	-0.903969	0.911066	-0.794346	-0.877183	-0.959397	0.825896	-0.895763	-0.00236114	0.00417602	0.814512	0.48047	0.164092	0.991512	-0.462843	-0.674214	-0.281876	-0.909774	-0.896734	-0.933029	-0.906489	-0.851796	-0.846437	-0.963676	-0.840085	-0.839076	0.975116	0.0206427	-0.0621708	-0.16739	0.58473	0.285106	-0.215051	-0.788481	0.0687201	0.0507616	-0.697304	-0.671192	-0.992925	-0.915416	-0.914804	-0.909853	-0.938388	-0.937463	-0.899684	-0.909034	0.933476	0.936473	-0.948043	-0.87072
k__Bacteria;p__Firmicutes;c__Bacilli;o__Bacillales;f__Bacillaceae;g__Bacillus	-0.815922	0.806035	0.139918	-0.848594	-0.224616	-0.0864104	-0.051814	0.870367	0.873567	-0.106219	0.999936	0.940176	0.599499	0.545604	0.313056	-0.974405	-0.80788	-0.825423	-0.771084	-0.812479	0.0388942	0.0490302	-0.705299	0.0608317	0.0626851	0.67136	-0.861219	0.839356	0.777151	0.993728	0.975156	-0.956586	0.149411	0.903164	0.895294	0.282768	0.316931	-0.383392	-0.79967	-0.800579	-0.807767	-0.761321	-0.763048	-0.821615	-0.808926	0.770292	0.764876	-0.1876	-0.855554
k__Bacteria;p__Firmicutes;c__Bacilli;o__Bacillales;f__Alicyclobacillaceae;g__Alicyclobacillus	-0.897683	0.890109	-0.0197813	-0.922104	-0.377144	0.0735761	-0.210414	0.780701	0.784769	0.0537149	0.985337	0.873811	0.719468	0.404972	0.157588	-0.926083	-0.891528	-0.904886	-0.86276	-0.895054	-0.12096	-0.110883	-0.809327	-0.0991286	-0.0972806	0.780961	-0.769146	0.741925	0.666844	0.998843	0.927349	-0.897863	-0.0101881	0.823142	0.812793	0.126181	0.161619	-0.525776	-0.885192	-0.885896	-0.891441	-0.854979	-0.856359	-0.902009	-0.892332	0.862131	0.857818	-0.341845	-0.927168
k__Bacteria;p__Planctomycetes;c__Planctomycetia;o__Gemmatales;f__Isosphaeraceae;g__	-0.91835	0.911531	-0.0691354	-0.940089	-0.422424	0.12274	-0.258439	0.748885	0.753201	0.102966	0.975708	0.848729	0.752891	0.359321	0.108625	-0.906318	-0.912811	-0.924804	-0.886678	-0.915987	-0.169838	-0.159831	-0.837348	-0.148152	-0.146316	0.810855	-0.736645	0.707906	0.629226	0.99525	0.907736	-0.875023	-0.0595611	0.794093	0.78303	0.0770335	0.112683	-0.567145	-0.907088	-0.907725	-0.912733	-0.879551	-0.880817	-0.92223	-0.913535	0.886103	0.882155	-0.38784	-0.944539
k__Bacteria;p__Proteobacteria;c__Betaproteobacteria;o__Burkholderiales;f__Oxalobacteraceae;g__Cupriavidus	-0.866072	0.8575	0.0473924	-0.894043	-0.314108	0.00644978	-0.1443	0.820896	0.824612	-0.0134516	0.994569	0.904488	0.671212	0.465448	0.223536	-0.949327	-0.859103	-0.874264	-0.826865	-0.863092	-0.0540378	-0.0439041	-0.768065	-0.0320934	-0.0302373	0.737264	-0.810319	0.785268	0.715373	0.999818	0.950381	-0.925398	0.0569736	0.85941	0.850073	0.192501	0.227514	-0.467476	-0.851958	-0.852751	-0.859005	-0.818225	-0.819756	-0.870987	-0.860011	0.826165	0.821375	-0.277976	-0.899921
k__Bacteria;p__Proteobacteria;c__Alphaproteobacteria;o__Rhizobiales;f__Bradyrhizobiaceae;g__	-0.98068	0.983845	-0.623323	-0.967439	-0.86236	0.664516	-0.761226	0.240211	0.246552	0.649513	0.678805	0.398409	0.993445	-0.234063	-0.474992	-0.506131	-0.983282	-0.977291	-0.992432	-0.981822	-0.69933	-0.692042	-0.999677	-0.683462	-0.682105	0.999771	-0.222424	0.181718	0.0766867	0.764001	0.509034	-0.44546	-0.615793	0.308598	0.291436	-0.502671	-0.471395	-0.934492	-0.985701	-0.985444	-0.983316	-0.994183	-0.993892	-0.978692	-0.982956	0.992583	0.993575	-0.842594	-0.963987
k__Bacteria;p__Proteobacteria;c__Alphaproteobacteria;o__Sphingomonadales;f__Sphingomonadaceae;g__Sphingomonas	0.305815	-0.321861	0.986369	0.249143	0.861678	-0.97608	0.936769	0.731506	0.727034	-0.980213	0.311696	0.607834	-0.582858	0.963389	0.999919	-0.507619	0.318902	0.289942	0.375165	0.311455	0.964626	0.967251	0.463793	0.970183	0.970632	-0.504734	-0.74385	0.77098	0.834018	0.192413	0.504714	-0.565817	0.987902	0.681195	0.694255	0.999819	0.999859	0.765392	0.331951	0.330521	0.319084	0.389205	0.386746	0.296359	0.317217	-0.376316	-0.384132	0.880255	0.236242
k__Bacteria;p__Proteobacteria;c__Alphaproteobacteria;o__Rickettsiales;f__;g__	-0.0406893	0.0237987	0.869406	-0.0995348	0.634276	-0.841546	0.759005	0.921538	0.91898	-0.85213	0.619788	0.844069	-0.267451	0.996796	0.943165	-0.773227	-0.0269209	-0.0572975	0.0330731	-0.0347639	0.814882	0.820721	0.130404	0.827416	0.828457	-0.176647	-0.928483	0.943113	0.972989	0.518517	0.771086	-0.81511	0.874107	0.89161	0.899612	0.932148	0.944515	0.497015	-0.0131234	-0.0146389	-0.0267298	0.0482539	0.0455898	-0.0505959	-0.0286981	-0.0343153	-0.0427595	0.663063	-0.112758
k__Bacteria;p__Proteobacteria;c__Alphaproteobacteria;o__Rhizobiales;f__Xanthobacteraceae;g__Labrys	-0.239877	0.223438	0.752902	-0.296703	0.46668	-0.716381	0.613311	0.980612	0.979311	-0.730124	0.764337	0.934326	-0.0691526	0.960611	0.857552	-0.884515	-0.226481	-0.255986	-0.167664	-0.234117	0.68236	0.689742	-0.0707037	0.698251	0.699579	0.023958	-0.984031	0.990578	0.999507	0.679187	0.882938	-0.914576	0.759182	0.964205	0.968819	0.840801	0.859645	0.313253	-0.213018	-0.214498	-0.226295	-0.152667	-0.155302	-0.249493	-0.228212	0.166439	0.1581	0.499797	-0.309376
k__Bacteria;p__Proteobacteria;c__Deltaproteobacteria;o__Myxococcales;f__Myxococcaceae;g__	0.355993	-0.371734	0.993721	0.300271	0.887434	-0.986257	0.954046	0.694228	0.689508	-0.98935	0.260747	0.564765	-0.625228	0.947775	0.997829	-0.461103	0.368833	0.340405	0.423908	0.361528	0.977275	0.979376	0.510231	0.981695	0.982047	-0.549909	-0.707271	0.736037	0.80351	0.139978	0.458111	-0.521188	0.994749	0.641316	0.655015	0.999416	0.997551	0.79852	0.381624	0.380223	0.36901	0.43762	0.43522	0.346708	0.36718	-0.425034	-0.432668	0.904233	0.28756
k__Bacteria;p__Actinobacteria;c__Actinobacteria;o__Actinomycetales;f__Microbacteriaceae;g__Salinibacterium	0.969461	-0.965179	0.226346	0.982235	0.560717	-0.278454	0.408253	-0.63441	-0.639449	-0.259286	-0.928664	-0.754205	-0.84767	-0.206901	0.0502725	0.827901	0.965991	0.973405	0.948746	0.96799	0.323852	0.314237	0.913395	0.302994	0.301224	-0.89335	0.620172	-0.587038	-0.498115	-0.967247	-0.829785	0.787258	0.21699	-0.687746	-0.674575	0.0819317	0.046194	0.690492	0.96233	0.962741	0.965941	0.943835	0.944713	0.971846	0.966449	-0.948353	-0.945638	0.528999	0.984644
k__Bacteria;p__Bacteroidetes;c__Cytophagia;o__Cytophagales;f__Cytophagaceae;g__	-0.0820643	0.0988943	-0.923404	-0.0231552	-0.724238	0.901402	-0.833074	-0.867008	-0.863732	0.90984	-0.518945	-0.771992	0.383519	-0.999085	-0.976782	0.689687	-0.0957859	-0.0654814	-0.155305	-0.0879724	-0.879772	-0.88455	-0.250923	-0.890001	-0.890846	0.295937	0.875973	-0.895261	-0.937365	-0.409822	-0.687244	0.737973	-0.927044	-0.829399	-0.839315	-0.969494	-0.977649	-0.599609	-0.109513	-0.108007	-0.0959762	-0.170296	-0.167667	-0.0721769	-0.0940161	0.156533	0.164873	-0.749801	-0.00985865
k__Bacteria;p__Bacteroidetes;c__[Saprospirae];o__[Saprospirales];f__Chitinophagaceae;g__Niabella	0.99869	-0.999412	0.503195	0.993935	0.779721	-0.548987	0.659014	-0.378594	-0.384636	-0.532245	-0.778221	-0.527347	-0.966325	0.0904376	0.342204	0.625979	0.9993	0.997701	0.999745	0.998976	0.588148	0.579912	0.992775	0.570243	0.568716	-0.986074	0.36161	-0.322554	-0.220625	-0.849578	-0.628603	0.57072	0.494881	-0.443421	-0.427225	0.371841	0.338365	0.87291	0.999721	0.999684	0.999307	0.999287	0.999384	0.998133	0.999232	-0.999716	-0.999479	0.755481	0.992384
k__Bacteria;p__Bacteroidetes;c__Cytophagia;o__Cytophagales;f__Cytophagaceae;g__Emticicia	0.998985	-0.998081	0.417804	0.999903	0.715929	-0.466108	0.583671	-0.465803	-0.471578	-0.448409	-0.834978	-0.606571	-0.937118	-0.00570419	0.250306	0.698037	0.998269	0.999596	0.992946	0.9987	0.50769	0.498922	0.976645	0.488645	0.487024	-0.965524	0.449548	-0.412041	-0.313352	-0.896343	-0.700445	0.647003	0.409068	-0.527519	-0.512151	0.280895	0.24635	0.821975	0.997362	0.997471	0.998258	0.99103	0.991383	0.999382	0.998372	-0.992798	-0.99175	0.689011	0.999629
k__Bacteria;p__Bacteroidetes;c__Cytophagia;o__Cytophagales;f__Cytophagaceae;g__Leadbetterella	0.774793	-0.763999	-0.206809	0.810724	0.157951	0.153839	-0.0160963	-0.901785	-0.904591	0.173472	-0.998397	-0.961134	-0.543785	-0.601233	-0.376804	0.987417	0.76601	0.785198	0.726083	0.771031	-0.106635	-0.116717	0.65555	-0.128448	-0.130289	-0.619502	0.893733	-0.874319	-0.818078	-0.983845	-0.987944	0.974163	-0.216186	-0.930222	-0.923469	-0.347228	-0.380583	0.319812	0.757066	0.758056	0.765887	0.715552	0.717413	0.781025	0.767152	-0.725228	-0.719384	0.12049	0.818437
k__Bacteria;p__Chloroflexi;c__TK10;o__AKYG885;f__Dolo_23;g__	0.441381	-0.456482	0.99982	0.387703	0.926465	-0.99735	0.977785	0.624262	0.619142	-0.9986	0.169808	0.485546	-0.695118	0.913995	0.987375	-0.376557	0.453701	0.4264	0.506324	0.446694	0.992757	0.993925	0.588024	0.995156	0.995337	-0.625222	-0.63844	0.669872	0.744648	0.0472604	0.373434	-0.439535	0.999956	0.567158	0.581883	0.991903	0.98672	0.851056	0.465955	0.464614	0.453871	0.519367	0.517086	0.432461	0.452116	-0.507396	-0.514659	0.940038	0.37541
k__Bacteria;p__Chloroflexi;c__TK10;o__B07_WMSP1;f__;g__	-0.474583	0.48939	-0.999831	-0.421856	-0.939875	0.999371	-0.984931	-0.594652	-0.589384	0.999879	-0.132887	-0.45256	0.72148	-0.898206	-0.980771	0.341698	-0.486664	-0.459882	-0.538175	-0.479794	-0.996551	-0.997342	-0.61782	-0.998133	-0.998245	0.653932	0.609251	-0.641677	-0.719202	-0.00992435	-0.33853	0.405684	-0.999608	-0.536005	-0.551105	-0.986468	-0.979965	-0.870071	-0.498673	-0.497359	-0.486831	-0.550918	-0.54869	-0.465831	-0.48511	0.539222	0.54632	-0.952119	-0.409762
k__Bacteria;p__Gemmatimonadetes;c__Gemm-1;o__;f__;g__	0.925745	-0.919223	0.0881865	0.946432	0.439668	-0.141683	0.276852	-0.736085	-0.740494	-0.121955	-0.971343	-0.838468	-0.76533	-0.341422	-0.0896089	0.898077	0.920448	0.931905	0.895352	0.923487	0.188639	0.178665	0.847642	0.167024	0.165193	-0.821891	0.723587	-0.694279	-0.614259	-0.993208	-0.899553	0.865613	0.0786257	-0.782333	-0.771001	-0.0579667	-0.0936749	0.58278	0.914966	0.915577	0.920373	0.888483	0.889704	0.92945	0.921141	-0.894798	-0.890993	0.405383	0.950642
k__Bacteria;p__Proteobacteria;c__Betaproteobacteria;o__Burkholderiales;f__Comamonadaceae;g__Ramlibacter	0.915859	-0.908944	0.0629008	0.93794	0.416753	-0.116537	0.252398	-0.753011	-0.757297	-0.096749	-0.977058	-0.852016	-0.748764	-0.365145	-0.114834	0.908941	0.910241	0.922409	0.883772	0.913462	0.163677	0.15366	0.833916	0.14197	0.140132	-0.807183	0.740856	-0.712305	-0.63407	-0.995839	-0.91034	0.878031	0.0533227	-0.797875	-0.786901	-0.0832617	-0.11889	0.561987	0.90444	0.905086	0.910162	0.876561	0.877841	0.919796	0.910976	-0.88319	-0.879195	0.382073	0.942469
k__Bacteria;p__Proteobacteria;c__Betaproteobacteria;o__Burkholderiales;f__Oxalobacteraceae;g__	0.997088	-0.998235	0.524752	0.990857	0.795208	-0.569817	0.677706	-0.355216	-0.36132	-0.553351	-0.762195	-0.50583	-0.972486	0.115435	0.365707	0.606185	0.998044	0.995683	0.999997	0.997523	0.608285	0.600201	0.995477	0.590705	0.589206	-0.989942	0.338067	-0.298667	-0.196046	-0.836055	-0.608861	0.549905	0.51656	-0.420758	-0.40437	0.395051	0.361904	0.884895	0.998812	0.998737	0.998056	0.99992	0.99995	0.996283	0.997932	-0.999999	-0.999974	0.771706	0.988976
k__Bacteria;p__Proteobacteria;c__Alphaproteobacteria;o__Rhizobiales;f__Rhizobiaceae;g__	0.898874	-0.906151	0.80144	0.871471	0.96265	-0.832475	0.900933	0.0141303	0.00759348	-0.821284	-0.470114	-0.152471	-0.989913	0.473243	0.682859	0.270564	0.904825	0.891463	0.92873	0.901456	0.857903	0.852646	0.960466	0.846411	0.84542	-0.972439	-0.032408	0.073913	0.178982	-0.575142	-0.273806	0.203542	0.795665	-0.0569738	-0.039004	0.705692	0.67987	0.994254	0.910615	0.909987	0.904907	0.934256	0.933301	0.894484	0.904067	-0.92919	-0.93228	0.951721	0.864872
k__Bacteria;p__Proteobacteria;c__Alphaproteobacteria;o__Rhizobiales;f__;g__	-0.951272	0.945925	-0.161918	-0.967799	-0.505155	0.214807	-0.347449	0.683783	0.688539	0.195328	0.95101	0.795682	0.811016	0.270678	0.0153961	-0.862933	-0.946934	-0.956267	-0.925954	-0.949427	-0.261048	-0.251241	-0.884703	-0.239784	-0.23798	0.861925	-0.670329	0.638914	0.553961	0.981824	0.86463	-0.826037	-0.152443	0.733917	0.721579	-0.0163325	0.0194787	-0.64152	-0.942408	-0.942914	-0.946872	-0.92011	-0.921151	-0.954283	-0.947503	0.925484	0.92225	-0.472152	-0.971061
k__Bacteria;p__Proteobacteria;c__Alphaproteobacteria;o__Rhizobiales;f__Hyphomicrobiaceae;g__	0.324949	-0.308921	-0.691629	0.380149	-0.386482	0.651744	-0.540917	-0.994118	-0.993389	0.666709	-0.818463	-0.962231	-0.0195097	-0.93221	-0.808602	0.92237	0.31189	0.34063	0.254353	0.319336	-0.614907	-0.622876	0.158806	-0.632079	-0.633517	-0.112441	0.995932	-0.998816	-0.998358	-0.741547	-0.921064	0.946811	-0.698527	-0.983906	-0.986962	-0.78953	-0.810998	-0.227878	0.298749	0.300195	0.311709	0.23963	0.242219	0.334312	0.313579	-0.253151	-0.244967	-0.421089	0.392415
k__Bacteria;p__Proteobacteria;c__Gammaproteobacteria;o__Thiotrichales;f__Piscirickettsiaceae;g__	-0.60347	0.616859	-0.985287	-0.555402	-0.981013	0.993059	-0.999791	-0.464861	-0.459063	0.990522	0.0200719	-0.311033	0.818786	-0.820518	-0.939448	0.194128	-0.614397	-0.590128	-0.660606	-0.608187	-0.997532	-0.996768	-0.730683	-0.995749	-0.995576	0.761824	0.48097	-0.516987	-0.604628	0.142939	-0.190822	0.261304	-0.983602	-0.400757	-0.417174	-0.949847	-0.938041	-0.935157	-0.625227	-0.624043	-0.614548	-0.671935	-0.669958	-0.595533	-0.612994	0.661538	0.667852	-0.987647	-0.544294
k__Bacteria;p__WPS-2;c__;o__;f__;g__	0.592323	-0.578624	-0.44463	0.638801	-0.0936954	0.395765	-0.265329	-0.981151	-0.982393	0.413962	-0.952613	-0.999628	-0.316931	-0.781765	-0.596225	0.995619	0.581168	0.605638	0.531322	0.587536	-0.351606	-0.361086	0.446154	-0.372083	-0.373805	-0.403794	0.977454	-0.967835	-0.935795	-0.907945	-0.995298	0.999696	-0.453203	-0.992404	-0.990031	-0.570456	-0.599499	0.0730184	0.569883	0.571127	0.581012	0.518389	0.520668	0.600284	0.582614	-0.530268	-0.523085	-0.131284	0.648976
k__Bacteria;p__Actinobacteria;c__Actinobacteria;o__Actinomycetales;f__Mycobacteriaceae;g__Mycobacterium	0.726299	-0.737811	0.943808	0.684504	0.999547	-0.960231	0.989562	0.313048	0.306833	-0.954485	-0.184094	0.150627	-0.901996	0.71543	0.870363	-0.0302867	0.735699	0.714769	0.774992	0.730362	0.972432	0.970016	0.83294	0.967076	0.966602	-0.857917	-0.330359	0.369296	0.46552	-0.303637	0.0269194	-0.0991328	0.940594	0.244754	0.262157	0.885547	0.868345	0.980655	0.744976	0.743964	0.735829	0.784504	0.782847	0.719447	0.734494	-0.775777	-0.781081	0.99997	0.674749
k__Bacteria;p__Proteobacteria;c__Betaproteobacteria;o__Burkholderiales;f__Oxalobacteraceae;Other	0.751539	-0.76258	0.930765	0.711333	0.999973	-0.949098	0.983469	0.277251	0.270964	-0.942642	-0.220785	0.113488	-0.917536	0.688755	0.851306	0.00717807	0.760555	0.740466	0.798122	0.755437	0.963014	0.960231	0.853084	0.956864	0.956323	-0.876562	-0.29477	0.334224	0.432039	-0.339116	-0.0105466	-0.0617871	0.927215	0.208261	0.225822	0.867523	0.849157	0.987299	0.769443	0.768474	0.76068	0.807183	0.805606	0.74496	0.7594	-0.79887	-0.803925	0.998979	0.701923
k__Bacteria;p__Proteobacteria;c__Betaproteobacteria;o__Burkholderiales;f__Oxalobacteraceae;g__Ralstonia	-0.984898	0.981832	-0.297512	-0.993393	-0.620212	0.348477	-0.474416	0.575719	0.581052	0.329755	0.898805	0.703764	0.884461	0.134239	-0.123737	-0.784316	-0.98242	-0.987641	-0.969457	-0.983854	-0.392695	-0.383344	-0.940911	-0.372401	-0.370677	0.924036	-0.560675	0.525782	0.432859	0.945911	0.786402	-0.739676	-0.288338	0.632378	0.618339	-0.155156	-0.119684	-0.74192	-0.97975	-0.980052	-0.982384	-0.965619	-0.966308	-0.986567	-0.98275	0.969151	0.967034	-0.590099	-0.994832
k__Bacteria;p__Proteobacteria;c__Alphaproteobacteria;o__Sphingomonadales;f__Sphingomonadaceae;g__Sphingobium	-0.993214	0.995038	-0.558569	-0.984628	-0.818955	0.602412	-0.706737	0.317327	0.323519	0.586408	0.735538	0.470721	0.98107	-0.155298	-0.402851	-0.573702	-0.994722	-0.991143	-0.999085	-0.993886	-0.63972	-0.631889	-0.998493	-0.622684	-0.62123	0.994831	-0.299937	0.260036	0.156443	0.813309	0.576458	-0.515863	-0.550585	0.383926	0.367253	-0.431684	-0.39911	-0.902915	-0.996043	-0.995907	-0.994742	-0.999619	-0.999542	-0.992012	-0.994538	0.999137	0.999453	-0.796664	-0.982219
k__Bacteria;p__Acidobacteria;c__Solibacteres;o__Solibacterales;Other;Other	-0.545458	0.531217	0.494939	-0.59393	0.150265	-0.447443	0.319829	0.990567	0.991441	-0.465152	0.933735	0.999558	0.262381	0.816022	0.640996	-0.988674	-0.53386	-0.559319	-0.482193	-0.540479	0.40437	0.413629	-0.394441	0.42436	0.426041	0.351017	-0.987896	0.980597	0.954361	0.882594	0.988163	-0.996669	0.503253	0.997801	0.996447	0.616323	0.644125	-0.016079	-0.522141	-0.523433	-0.533699	-0.468827	-0.471181	-0.553743	-0.535363	0.481104	0.473678	0.187551	-0.604576
k__Bacteria;p__Planctomycetes;c__Planctomycetia;o__Pirellulales;f__Pirellulaceae;g__A17	-0.847014	0.855876	-0.860652	-0.814196	-0.986035	0.886816	-0.942075	-0.120685	-0.114193	0.877444	0.373307	0.0462016	0.969158	-0.564493	-0.756875	-0.166353	-0.854257	-0.838059	-0.883894	-0.850151	-0.907806	-0.903505	-0.925298	-0.898376	-0.897559	0.942027	0.138814	-0.179846	-0.282886	0.484619	0.169673	-0.0979676	-0.855727	-0.0498242	-0.0677836	-0.777228	-0.7542	-1	-0.861349	-0.860578	-0.854356	-0.890897	-0.889683	-0.841701	-0.853331	0.884474	0.888385	-0.97903	-0.806404
k__Bacteria;p__Proteobacteria;c__Alphaproteobacteria;o__Rhizobiales;Other;Other	-0.999236	0.999754	-0.492689	-0.995194	-0.772078	0.538821	-0.649854	0.389779	0.395791	0.52195	0.785772	0.537601	0.963137	-0.0783663	-0.330796	-0.63538	-0.99968	-0.998449	-0.999398	-0.999451	-0.578307	-0.57	-0.991249	-0.560249	-0.55871	0.983987	-0.372878	0.333998	0.232425	0.855906	0.637978	-0.580625	-0.484318	0.454247	0.438147	-0.360568	-0.32694	-0.866936	-0.999934	-0.999915	-0.999685	-0.998756	-0.998885	-0.9988	-0.999633	0.999354	0.999015	-0.747489	-0.993804
k__Bacteria;p__Proteobacteria;c__Gammaproteobacteria;o__Xanthomonadales;f__Sinobacteraceae;g__Steroidobacter	-0.793759	0.803924	-0.904381	-0.756514	-0.997268	0.926042	-0.969245	-0.21272	-0.206328	0.918348	0.285179	-0.0471425	0.941957	-0.638999	-0.814517	-0.0736847	-0.802063	-0.783536	-0.836434	-0.797352	-0.942956	-0.93953	-0.885905	-0.935417	-0.934759	0.906637	0.230548	-0.270785	-0.371087	0.400947	0.0770437	-0.00474693	-0.900245	-0.142734	-0.160516	-0.832512	-0.812142	-0.995681	-0.810229	-0.809339	-0.802177	-0.844665	-0.843234	-0.787689	-0.801	0.837115	0.841708	-0.99376	-0.74775
k__Bacteria;p__Bacteroidetes;c__Cytophagia;o__Cytophagales;f__Cytophagaceae;g__Cytophaga	-0.718602	0.730251	-0.947429	-0.676346	-0.99915	0.96328	-0.991105	-0.323601	-0.317409	0.957746	0.173141	-0.161623	0.897134	-0.723163	-0.875791	0.0414116	-0.728114	-0.70694	-0.767909	-0.722713	-0.974968	-0.972662	-0.826728	-0.969849	-0.969395	0.852144	0.340846	-0.379618	-0.475343	0.293011	-0.0380456	0.110204	-0.944315	-0.255532	-0.272883	-0.890663	-0.873812	-0.978415	-0.737504	-0.73648	-0.728245	-0.777552	-0.775872	-0.711671	-0.726894	0.768704	0.774082	-0.999994	-0.666491
k__Bacteria;p__Bacteroidetes;c__[Saprospirae];o__[Saprospirales];f__Chitinophagaceae;g__	-0.737324	0.748634	-0.938338	-0.696207	-0.999903	0.955589	-0.987101	-0.297644	-0.291397	0.949535	0.19997	-0.134615	0.908862	-0.704034	-0.862284	0.0141133	-0.74656	-0.725989	-0.785114	-0.741316	-0.968533	-0.965958	-0.841782	-0.962833	-0.96233	0.866116	0.315047	-0.354214	-0.451142	0.31901	-0.0107449	0.0830227	-0.934978	-0.229037	-0.246511	-0.877916	-0.860209	-0.983693	-0.75567	-0.754677	-0.746687	-0.794433	-0.79281	-0.730588	-0.745376	0.785883	0.79108	-0.999714	-0.6866
k__Bacteria;p__Firmicutes;c__Bacilli;o__Bacillales;f__Paenibacillaceae;g__	-0.992931	0.994795	-0.560566	-0.984205	-0.820335	0.604333	-0.708439	0.315041	0.321239	0.588358	0.733904	0.468594	0.981534	-0.157677	-0.405054	-0.571728	-0.994472	-0.99082	-0.998979	-0.993617	-0.64157	-0.633754	-0.998622	-0.624568	-0.623116	0.995073	-0.297638	0.257709	0.154063	0.811905	0.574488	-0.513797	-0.552595	0.381701	0.365011	-0.433856	-0.401318	-0.903948	-0.995826	-0.995687	-0.994492	-0.99955	-0.999466	-0.991705	-0.994284	0.999034	0.99937	-0.798118	-0.981764
k__Bacteria;p__Firmicutes;c__Bacilli;o__Bacillales;f__Paenibacillaceae;g__Cohnella	-0.999827	0.999999	-0.474758	-0.996991	-0.758896	0.52145	-0.634147	0.408564	0.414521	0.504366	0.798278	0.554763	0.957424	-0.057926	-0.311393	-0.651067	-0.999988	-0.99938	-0.998478	-0.99992	-0.561472	-0.553047	-0.988336	-0.543162	-0.541602	0.980129	-0.391809	0.353238	0.252302	0.86632	0.65362	-0.597183	-0.466292	0.472403	0.456471	-0.341384	-0.30751	-0.856543	-0.99996	-0.999972	-0.999989	-0.997524	-0.997708	-0.999594	-0.999978	0.998408	0.997896	-0.733723	-0.995872
k__Bacteria;p__Proteobacteria;c__Alphaproteobacteria;o__Rhizobiales;f__Phyllobacteriaceae;g__Mesorhizobium	-0.985633	0.988347	-0.601845	-0.973959	-0.848284	0.643964	-0.743323	0.2665	0.272795	0.628612	0.698508	0.423185	0.989972	-0.207558	-0.450905	-0.52938	-0.987867	-0.982689	-0.995402	-0.986617	-0.679648	-0.672171	-0.999998	-0.663373	-0.661983	0.998821	-0.248835	0.208372	0.103752	0.781251	0.532235	-0.469624	-0.594155	0.334331	0.317322	-0.478994	-0.447256	-0.924474	-0.989916	-0.9897	-0.987896	-0.996742	-0.996524	-0.98391	-0.987589	0.99552	0.996284	-0.827649	-0.970858
k__Bacteria;p__Proteobacteria;c__Alphaproteobacteria;o__Rhodospirillales;f__Acetobacteraceae;g__Acidiphilium	-0.649702	0.662455	-0.973416	-0.603747	-0.990789	0.984335	-0.999244	-0.411529	-0.405562	0.980631	0.0793365	-0.254115	0.851395	-0.785169	-0.917469	0.135602	-0.660113	-0.636972	-0.70397	-0.654198	-0.991611	-0.990248	-0.76989	-0.988533	-0.988251	0.798904	0.428122	-0.465307	-0.556321	0.20139	-0.132264	0.203593	-0.971174	-0.34571	-0.362535	-0.929627	-0.915837	-0.954521	-0.670416	-0.66929	-0.660256	-0.714679	-0.712811	-0.642131	-0.658776	0.704852	0.710821	-0.995202	-0.593093
k__Bacteria;p__Proteobacteria;c__Alphaproteobacteria;o__Rhizobiales;f__Bradyrhizobiaceae;g__Bradyrhizobium	-0.976001	0.979542	-0.640861	-0.961463	-0.873598	0.681258	-0.775707	0.21818	0.224555	0.666555	0.662012	0.377549	0.995778	-0.256007	-0.494787	-0.486482	-0.978909	-0.972245	-0.989398	-0.977275	-0.715328	-0.708202	-0.998846	-0.699808	-0.69848	0.999999	-0.200302	0.159416	0.0541016	0.749203	0.489423	-0.425084	-0.633467	0.286991	0.269712	-0.522107	-0.491234	-0.942309	-0.981635	-0.981344	-0.978948	-0.99149	-0.99114	-0.973794	-0.978544	0.989578	0.990759	-0.854567	-0.957721
k__Bacteria;p__Verrucomicrobia;c__[Spartobacteria];o__[Chthoniobacterales];f__[Chthoniobacteraceae];g__Candidatus Xiphinematobacter	-0.978883	0.982197	-0.630324	-0.965125	-0.866875	0.671203	-0.767022	0.231479	0.237834	0.656319	0.67218	0.390152	0.994432	-0.242789	-0.48288	-0.498362	-0.981606	-0.975348	-0.991288	-0.980077	-0.705724	-0.6985	-0.999408	-0.689993	-0.688648	0.999923	-0.213655	0.172875	0.0677252	0.758173	0.501279	-0.437398	-0.622847	0.300039	0.282829	-0.510417	-0.4793	-0.937653	-0.984147	-0.983877	-0.981642	-0.993175	-0.99286	-0.976807	-0.981265	0.991451	0.992518	-0.847399	-0.961559
k__Bacteria;p__Proteobacteria;c__Betaproteobacteria;o__Methylophilales;f__Methylophilaceae;Other	0.974166	-0.977844	0.64719	0.959155	0.877594	-0.687291	0.780902	-0.210099	-0.216486	-0.672699	-0.655789	-0.369875	-0.996503	0.263995	0.501959	0.479238	0.977185	0.970277	0.988163	0.975488	0.721085	0.714018	0.998414	0.705694	0.704377	-0.999955	0.19219	-0.151244	-0.0458391	-0.743698	-0.482192	0.417581	0.639846	-0.279057	-0.261736	0.529145	0.498423	0.945046	0.980023	0.97972	0.977226	0.99038	0.990007	0.971879	0.976806	-0.988353	-0.989603	0.858834	0.955309
k__Bacteria;p__Proteobacteria;c__Betaproteobacteria;o__Methylophilales;f__Methylophilaceae;g__Methylotenera	0.934232	-0.940125	0.745173	0.911575	0.934809	-0.779993	0.858844	-0.0747051	-0.0812224	-0.767385	-0.546623	-0.239619	-0.998583	0.393158	0.615298	0.354972	0.939056	0.928172	0.957981	0.93633	0.808894	0.802887	0.981391	0.795785	0.794659	-0.9893	0.0564617	-0.0149244	0.0909205	-0.645504	-0.35812	0.289668	0.738741	-0.145393	-0.127571	0.639996	0.612074	0.980823	0.943711	0.943208	0.939122	0.962228	0.961499	0.930649	0.938444	-0.958337	-0.960716	0.920708	0.906027
k__Bacteria;p__Proteobacteria;c__Betaproteobacteria;o__SC-I-84;f__;g__	0.971885	-0.975725	0.654699	0.95631	0.882293	-0.694442	0.787042	-0.200419	-0.206819	-0.679985	-0.64829	-0.360667	-0.997281	0.273522	0.510489	0.470533	0.975036	0.967836	0.986597	0.973264	0.727903	0.720908	0.997809	0.712667	0.711363	-0.999812	0.182474	-0.141459	-0.0359563	-0.737049	-0.473503	0.408573	0.647416	-0.269545	-0.252177	0.537511	0.506974	0.948234	0.978008	0.977691	0.975079	0.988962	0.988564	0.969502	0.97464	-0.986799	-0.988132	0.863859	0.952338
k__Bacteria;p__Proteobacteria;c__Betaproteobacteria;o__Burkholderiales;f__Oxalobacteraceae;g__Janthinobacterium	0.754763	-0.765741	0.928962	0.714769	0.999925	-0.947543	0.98257	0.272539	0.266243	-0.940995	-0.225562	0.108618	-0.919474	0.685193	0.848725	0.0120787	0.763728	0.743751	0.801065	0.758639	0.961682	0.958851	0.855631	0.955429	0.954879	-0.87891	-0.290083	0.329601	0.427614	-0.343722	-0.015447	-0.0568949	0.925368	0.203465	0.221045	0.865075	0.846558	0.988066	0.772564	0.771601	0.763852	0.810067	0.8085	0.74822	0.762579	-0.801808	-0.80683	0.998745	0.705405
k__Bacteria;p__Proteobacteria;c__Gammaproteobacteria;o__Xanthomonadales;f__Xanthomonadaceae;g__Pseudoxanthomonas	0.842643	-0.851622	0.864784	0.809425	0.987363	-0.890562	0.944784	0.128793	0.122307	-0.881334	-0.365714	-0.0380378	-0.967112	0.571218	0.76219	0.15829	0.849981	0.833573	0.880043	0.845821	0.911203	0.906976	0.922168	0.901935	0.901131	-0.939254	-0.146901	0.187878	0.290713	-0.477456	-0.161615	0.0898326	0.859927	0.0579834	0.0759336	0.782344	0.759541	0.99997	0.85717	0.856388	0.850081	0.887156	0.885922	0.837261	0.849043	-0.880632	-0.884605	0.980662	0.801545
k__Bacteria;p__Proteobacteria;c__Gammaproteobacteria;o__Chromatiales;f__;g__	0.996366	-0.994784	0.380941	0.999655	0.687283	-0.430164	0.550556	-0.501001	-0.506648	-0.412113	-0.856426	-0.638042	-0.92233	-0.0459005	0.211182	0.726259	0.995098	0.997644	0.987376	0.995843	0.472644	0.463679	0.967218	0.453174	0.451518	-0.954278	0.485095	-0.448338	-0.351276	-0.913442	-0.728571	0.677133	0.372053	-0.561246	-0.546266	0.242084	0.207189	0.798415	0.993638	0.993808	0.995079	0.984856	0.985315	0.997161	0.995272	-0.987179	-0.985795	0.659317	0.999916
k__Bacteria;p__Verrucomicrobia;c__[Pedosphaerae];o__[Pedosphaerales];f__R4-41B;g__	0.838322	-0.847415	0.86876	0.804717	0.988595	-0.894161	0.947367	0.136696	0.130217	-0.885073	-0.358281	-0.0300689	-0.965053	0.577745	0.767328	0.150412	0.845753	0.829142	0.876228	0.84154	0.914459	0.910306	0.919055	0.90535	0.90456	-0.936488	-0.154783	0.195703	0.298333	-0.470435	-0.153741	0.0818886	0.863969	0.0659416	0.0838816	0.787285	0.764703	0.999876	0.853036	0.852244	0.845855	0.883448	0.882196	0.832875	0.844803	-0.876826	-0.880858	0.982191	0.796752
k__Bacteria;p__Actinobacteria;c__Thermoleophilia;o__Solirubrobacterales;f__Conexibacteraceae;g__	0.058641	-0.0755022	0.914137	-0.000324722	0.707848	-0.890987	0.819856	0.878469	0.875327	-0.899846	0.538872	0.786703	-0.361729	0.999814	0.971483	-0.706499	0.0723876	0.0420339	0.132067	0.0645593	0.868367	0.873354	0.228125	0.87905	0.879934	-0.273427	-0.887058	0.905475	0.945286	0.431126	0.704111	-0.753614	0.917985	0.842288	0.851848	0.963471	0.972443	0.580653	0.0861445	0.0846344	0.0725783	0.147112	0.144473	0.0487384	0.0706143	-0.133299	-0.14167	0.734058	-0.0136228
k__Bacteria;p__Proteobacteria;c__Alphaproteobacteria;o__Rhizobiales;f__Hyphomicrobiaceae;g__Hyphomicrobium	-0.804225	0.794067	0.159644	-0.83787	-0.205131	-0.106269	-0.0318799	0.880017	0.883103	-0.126036	0.999963	0.946785	0.583412	0.562214	0.331941	-0.978696	-0.795961	-0.813996	-0.758228	-0.800687	0.0588219	0.068947	-0.691016	0.0807332	0.0825839	0.656441	-0.871188	0.850034	0.789552	0.991299	0.979382	-0.96221	0.169108	0.911549	0.904004	0.301848	0.33579	-0.364889	-0.787532	-0.788465	-0.795845	-0.748235	-0.750001	-0.810079	-0.797036	0.757417	0.751872	-0.167966	-0.845055
k__Bacteria;p__Proteobacteria;c__Alphaproteobacteria;o__BD7-3;f__;g__	0.0913834	-0.108198	0.926954	0.0325059	0.730657	-0.905413	0.838212	0.862309	0.858981	-0.913682	0.510926	0.766012	-0.392141	0.998641	0.978743	-0.682884	0.105093	0.0748127	0.164539	0.0972865	0.884181	0.888875	0.259967	0.894227	0.895057	-0.304859	-0.871423	0.891054	0.934066	0.401271	0.680419	-0.731628	0.930511	0.824137	0.834193	0.971744	0.979573	0.607069	0.118806	0.117301	0.105283	0.179506	0.176882	0.0815036	0.103325	-0.165765	-0.174093	0.755957	0.019212
k__Bacteria;p__Proteobacteria;c__Alphaproteobacteria;o__Caulobacterales;f__Caulobacteraceae;g__Phenylobacterium	-0.829096	0.81953	0.116943	-0.860621	-0.247129	-0.0633085	-0.0749343	0.858727	0.862058	-0.0831566	0.999406	0.932031	0.617879	0.526044	0.290971	-0.968935	-0.821315	-0.838278	-0.785628	-0.825766	0.0157359	0.0258796	-0.721532	0.0376929	0.0395485	0.688349	-0.849215	0.826538	0.762364	0.996052	0.969763	-0.949577	0.126466	0.892976	0.884735	0.260472	0.294875	-0.404684	-0.813365	-0.814245	-0.821206	-0.776137	-0.777816	-0.8346	-0.822328	0.784858	0.779593	-0.210304	-0.867317
k__Bacteria;p__Proteobacteria;c__Betaproteobacteria;o__Burkholderiales;f__Alcaligenaceae;g__	-0.261754	0.245407	0.737838	-0.318207	0.446575	-0.700431	0.595306	0.98479	0.983633	-0.714496	0.778712	0.942142	-0.0465918	0.954086	0.845709	-0.894831	-0.248433	-0.277765	-0.189899	-0.256026	0.665667	0.673204	-0.0932263	0.681897	0.683254	0.0465426	-0.987802	0.99342	0.999961	0.695599	0.893322	-0.923481	0.74428	0.96995	0.97417	0.828354	0.847881	0.291713	-0.235042	-0.236515	-0.248248	-0.17496	-0.177586	-0.271312	-0.250155	0.188678	0.180373	0.480097	-0.330786
k__Bacteria;p__Proteobacteria;c__Betaproteobacteria;o__Burkholderiales;f__Alcaligenaceae;g__Achromobacter	-0.351943	0.336075	0.670628	-0.406523	0.359869	-0.629722	0.516569	0.996816	0.996273	-0.645056	0.834606	0.969644	0.0481797	0.921446	0.791393	-0.933071	-0.339015	-0.367458	-0.281988	-0.346386	0.592034	0.60018	-0.18706	0.609592	0.611063	0.140896	-0.998107	0.9998	0.996305	0.760486	0.931854	-0.955651	0.677714	0.988627	0.991172	0.771602	0.793883	0.199856	-0.326	-0.327432	-0.338835	-0.267379	-0.269948	-0.361208	-0.340687	0.280796	0.272675	0.394899	-0.418637
k__Bacteria;p__Verrucomicrobia;c__[Spartobacteria];o__[Chthoniobacterales];f__[Chthoniobacteraceae];g__Chthoniobacter	-0.97941	0.975858	-0.269444	-0.989609	-0.596989	0.320896	-0.44845	0.599402	0.604622	0.301984	0.911248	0.724254	0.870427	0.163182	-0.0946429	-0.802136	-0.976535	-0.982631	-0.961864	-0.978195	-0.365611	-0.356149	-0.930596	-0.34508	-0.343337	0.912452	-0.584668	0.550451	0.459056	0.955001	0.804143	-0.759054	-0.260192	0.654778	0.641075	-0.126178	-0.0905772	-0.72198	-0.973471	-0.973816	-0.976494	-0.957597	-0.958362	-0.981363	-0.976917	0.961523	0.959167	-0.566219	-0.991434
k__Bacteria;p__Acidobacteria;c__Solibacteres;o__Solibacterales;f__[Bryobacteraceae];g__	0.983368	-0.980158	0.289262	0.992366	0.61342	-0.340375	0.466802	-0.582754	-0.588054	-0.321595	-0.902554	-0.709868	-0.880402	-0.142785	0.115169	0.789641	0.980772	0.986252	0.967304	0.982273	0.384744	0.375359	0.937953	0.364378	0.362648	-0.920703	0.567799	-0.533102	-0.440623	-0.948676	-0.791703	0.745456	0.280065	-0.639039	-0.625099	0.146625	0.111112	0.736106	0.977986	0.978301	0.980735	0.963339	0.964051	0.98512	0.981118	-0.966988	-0.9648	0.58311	0.993918
k__Bacteria;p__Bacteroidetes;c__Flavobacteriia;o__Flavobacteriales;f__Flavobacteriaceae;g__Flavobacterium	0.893307	-0.885585	0.00995031	0.918255	0.368019	-0.0637672	0.200792	-0.786807	-0.790825	-0.0438946	-0.986967	-0.878549	-0.712604	-0.413942	-0.16729	0.929748	0.887031	0.900657	0.857747	0.890627	0.111194	0.101106	0.803513	0.0893403	0.0874906	-0.774783	0.775392	-0.748481	-0.674138	-0.999268	-0.930983	0.902148	0.000356199	-0.828685	-0.818481	-0.135928	-0.171314	0.517387	0.880575	0.881292	0.886943	0.849838	0.851241	0.89772	0.88785	-0.857108	-0.852724	0.332588	0.923439
Unassigned;Other;Other;Other;Other;Other	0.439033	-0.423787	-0.597338	0.491248	-0.269863	0.553298	-0.43313	-0.999887	-0.999964	0.569765	-0.883037	-0.988448	-0.142587	-0.880497	-0.729923	0.96295	0.426614	0.453912	0.37161	0.433698	-0.513024	-0.521706	0.279281	-0.531753	-0.533325	-0.234052	0.999445	-0.997196	-0.983687	-0.818582	-0.962036	0.979253	-0.605005	-0.998428	-0.999274	-0.70787	-0.732707	-0.106134	0.414092	0.415471	0.426441	0.357462	0.359952	0.447921	0.428221	-0.370456	-0.362593	-0.306089	0.502787
k__Bacteria;p__Proteobacteria;c__Alphaproteobacteria;o__Rhodobacterales;f__Hyphomonadaceae;g__	-0.294639	0.310746	-0.984373	-0.237779	-0.855673	0.973466	-0.932604	-0.739445	-0.735028	0.977827	-0.322808	-0.617096	0.573298	-0.966464	-0.999999	0.517679	-0.307776	-0.278709	-0.364278	-0.3003	-0.961471	-0.964211	-0.453381	-0.967277	-0.967746	0.494585	0.751629	-0.778389	-0.840425	-0.203897	-0.514794	0.575439	-0.986017	-0.689726	-0.70264	-0.999528	-0.999987	-0.7578	-0.320876	-0.319441	-0.307958	-0.378385	-0.375915	-0.285148	-0.306084	0.365435	0.373288	-0.874635	-0.224841
k__Bacteria;p__Proteobacteria;c__Betaproteobacteria;o__Burkholderiales;f__Comamonadaceae;g__Acidovorax	0.0641819	-0.0473089	-0.857543	0.122914	-0.615915	0.828607	-0.74348	-0.930417	-0.928001	0.839583	-0.638077	-0.856449	0.244711	-0.994639	-0.935087	0.78793	0.0504283	0.0807664	-0.00955341	0.0582635	-0.801022	-0.807054	-0.107045	-0.813977	-0.815054	0.153444	0.936962	-0.950673	-0.97815	-0.538488	-0.785851	0.828512	-0.862439	-0.902015	-0.909635	-0.923373	-0.936526	-0.476465	0.0366411	0.0381557	0.0502374	-0.0247446	-0.0220783	0.0740751	0.0522038	0.0107963	0.0192458	-0.645271	0.1361
k__Bacteria;p__Proteobacteria;c__Alphaproteobacteria;o__Sphingomonadales;f__Sphingomonadaceae;g__	0.195348	-0.178747	-0.782137	0.252837	-0.506534	0.747458	-0.648698	-0.970654	-0.969061	0.76053	-0.73413	-0.917097	0.114583	-0.972286	-0.880122	0.862316	0.181819	0.211628	0.122524	0.189529	-0.714993	-0.722049	0.0251331	-0.730175	-0.731443	0.021665	0.974888	-0.9833	-0.997034	-0.645003	-0.860606	0.895178	-0.788079	-0.951107	-0.956509	-0.864617	-0.882053	-0.356243	0.168232	0.169726	0.181631	0.107432	0.110083	0.205064	0.183567	-0.121291	-0.112898	-0.538783	0.265681
k__Bacteria;p__Proteobacteria;c__Betaproteobacteria;o__Burkholderiales;Other;Other	0.979847	-0.976332	0.271542	0.989921	0.598737	-0.32296	0.450398	-0.597655	-0.602884	-0.304062	-0.910348	-0.722749	-0.871498	-0.161031	0.0968128	0.800832	0.977003	0.983033	0.962458	0.978646	0.36764	0.358185	0.931392	0.347125	0.345383	-0.913342	0.582898	-0.548629	-0.457118	-0.954352	-0.802845	0.757633	0.262296	-0.653129	-0.6394	0.12834	0.0927479	0.723486	0.973967	0.974309	0.976962	0.958223	0.958982	0.98178	0.97738	-0.96212	-0.959781	0.568015	0.991716
k__Bacteria;p__Verrucomicrobia;c__Verrucomicrobiae;o__Verrucomicrobiales;f__Verrucomicrobiaceae;g__	-0.041708	0.024818	0.868902	-0.100549	0.633488	-0.840995	0.758341	0.921934	0.919382	-0.851596	0.620588	0.844615	-0.266468	0.996714	0.942826	-0.773873	-0.0279401	-0.0583154	0.032054	-0.0357829	0.814291	0.820138	0.129393	0.826843	0.827886	-0.175643	-0.928861	0.943452	0.973224	0.519389	0.771735	-0.8157	0.873611	0.892071	0.900056	0.931778	0.944179	0.49613	-0.0141429	-0.0156584	-0.027749	0.0472355	0.0445712	-0.0516141	-0.0297172	-0.0332963	-0.0417408	0.6623	-0.113771
k__Bacteria;p__Bacteroidetes;c__Sphingobacteriia;o__Sphingobacteriales;f__Sphingobacteriaceae;g__	0.0767258	-0.0935637	0.921335	0.0178009	0.720535	-0.89907	0.830099	0.869665	0.866419	-0.907605	0.523515	0.775385	-0.378568	0.999299	0.975621	-0.693555	0.0904538	0.0601366	0.150012	0.0826365	0.877214	0.882039	0.245735	0.887547	0.888401	-0.290817	-0.878544	0.897634	0.939217	0.414701	0.691125	-0.741576	0.925023	0.832379	0.842215	0.968167	0.976509	0.595315	0.104189	0.102681	0.0906442	0.165016	0.162385	0.0668344	0.0886831	-0.151241	-0.159589	0.746246	0.00450338
k__Bacteria;p__Bacteroidetes;c__[Saprospirae];o__[Saprospirales];f__;g__	0.412816	-0.428149	0.998722	0.358391	0.914114	-0.994554	0.970676	0.648628	0.643638	-0.996431	0.200853	0.512919	-0.672063	0.926355	0.991886	-0.405632	0.425324	0.397614	0.478831	0.418209	0.988466	0.989952	0.562181	0.991554	0.991793	-0.600257	-0.662434	0.692991	0.76536	0.0787899	0.402551	-0.467689	0.999161	0.592891	0.607282	0.99542	0.991358	0.834045	0.437773	0.43641	0.425497	0.492114	0.489791	0.403763	0.423714	-0.479922	-0.487319	0.928795	0.345945
k__Bacteria;p__Cyanobacteria;c__ML635J-21;o__;f__;g__	0.545768	-0.55985	0.994883	0.49541	0.964904	-0.998879	0.995862	0.526108	0.520538	-0.997739	0.0504453	0.377245	-0.776286	0.858766	0.961265	-0.262786	0.55726	0.53176	0.60605	0.550727	1	0.999951	0.680747	0.999765	0.999723	-0.714273	-0.541568	0.576033	0.659264	-0.0728259	0.259534	-0.328687	0.993868	0.464334	0.480192	0.969525	0.960132	0.907864	0.568665	0.567418	0.557419	0.618065	0.615966	0.537432	0.555783	-0.607038	-0.613732	0.974146	0.483814
k__Bacteria;p__Proteobacteria;c__Gammaproteobacteria;o__Xanthomonadales;f__Xanthomonadaceae;g__	0.345089	-0.360901	0.992351	0.289146	0.882008	-0.984267	0.950493	0.702561	0.697894	-0.987588	0.271969	0.574335	-0.6161	0.951424	0.998528	-0.471402	0.357986	0.329436	0.413335	0.350649	0.974741	0.976957	0.500184	0.979411	0.979785	-0.540148	-0.715453	0.743868	0.810386	0.151496	0.468428	-0.531088	0.99349	0.650205	0.663768	0.999746	0.998298	0.791458	0.370838	0.36943	0.358165	0.427122	0.424709	0.335765	0.356326	-0.414467	-0.422142	0.8992	0.27639
k__Bacteria;p__Proteobacteria;c__Betaproteobacteria;o__Burkholderiales;f__;g__	0.509554	-0.524022	0.998285	0.457932	0.952833	-0.999989	0.991083	0.56188	0.556461	-0.999697	0.0929715	0.416379	-0.74871	0.879826	0.97214	-0.303675	0.521359	0.495177	0.571593	0.514647	0.99908	0.999464	0.648904	0.999781	0.999818	-0.683791	-0.57691	0.610354	0.690716	-0.0302465	0.300464	-0.368646	0.997678	0.501664	0.517146	0.979087	0.971175	0.889167	0.533085	0.531802	0.521522	0.583993	0.581826	0.500996	0.519841	-0.572612	-0.57952	0.96363	0.446069
k__Bacteria;p__Proteobacteria;c__Alphaproteobacteria;o__Caulobacterales;f__Caulobacteraceae;g__	0.148896	-0.165585	0.947124	0.0903288	0.768967	-0.928477	0.868385	0.831539	0.82789	-0.935684	0.460289	0.727502	-0.444753	0.993947	0.988977	-0.639434	0.162504	0.132433	0.221382	0.154757	0.909748	0.913914	0.315447	0.918647	0.919379	-0.359499	-0.841555	0.863275	0.911819	0.347556	0.636841	-0.690924	0.950159	0.789956	0.800859	0.983782	0.989574	0.652067	0.176105	0.174613	0.162693	0.236172	0.23358	0.139082	0.160749	-0.222594	-0.230824	0.792596	0.0770771
k__Bacteria;p__Verrucomicrobia;c__[Spartobacteria];o__[Chthoniobacterales];f__[Chthoniobacteraceae];g__	0.486789	-0.501481	0.999478	0.434435	0.944537	-0.999768	0.987243	0.583403	0.578082	-0.999999	0.119079	0.440104	-0.731049	0.892	0.977959	-0.328583	0.498777	0.472198	0.549855	0.491961	0.997609	0.998259	0.628705	0.998887	0.998972	-0.664399	-0.598154	0.630939	0.709462	-0.00399531	0.3254	-0.392923	0.999122	0.524202	0.539437	0.984091	0.977098	0.876848	0.51069	0.509386	0.498943	0.562481	0.560274	0.478103	0.497235	-0.550892	-0.557925	0.956283	0.422419
k__Bacteria;p__Proteobacteria;c__Betaproteobacteria;o__Burkholderiales;f__Alcaligenaceae;g__Pigmentiphaga	-0.236728	0.220276	0.755033	-0.293605	0.469546	-0.718639	0.615869	0.979972	0.978649	-0.732336	0.762242	0.933166	-0.0723873	0.961507	0.859215	-0.882997	-0.223321	-0.25285	-0.164466	-0.230963	0.684727	0.692086	-0.0674686	0.700569	0.701893	0.020716	-0.983449	0.990128	0.9994	0.676804	0.881411	-0.91326	0.761289	0.96334	0.96801	0.842552	0.861297	0.316331	-0.209848	-0.21133	-0.223135	-0.149461	-0.152098	-0.246351	-0.225054	0.16324	0.154897	0.502603	-0.306291
k__Bacteria;p__Proteobacteria;c__Gammaproteobacteria;o__Xanthomonadales;f__Xanthomonadaceae;Other	0.489019	-0.50369	0.999392	0.436735	0.945373	-0.99982	0.987647	0.581327	0.575995	-1	0.116542	0.437809	-0.732789	0.890843	0.977422	-0.32617	0.500989	0.474448	0.551986	0.494183	0.997783	0.998407	0.63069	0.999004	0.999085	-0.666306	-0.596105	0.628955	0.707659	-0.00654972	0.322983	-0.390572	0.999012	0.522025	0.537284	0.983634	0.976551	0.878073	0.512885	0.511583	0.501155	0.564591	0.562388	0.480345	0.49945	-0.553022	-0.560043	0.957026	0.424733
k__Bacteria;p__Actinobacteria;c__Acidimicrobiia;o__Acidimicrobiales;f__C111;g__	-0.538491	0.552653	-0.99572	-0.487868	-0.962594	0.999252	-0.995037	-0.533454	-0.527913	0.998284	-0.059093	-0.385251	0.770798	-0.863171	-0.963616	0.271132	-0.550048	-0.524405	-0.599138	-0.543478	-0.99996	-0.999999	-0.674378	-0.999915	-0.999889	0.708185	0.548828	-0.583091	-0.665751	0.0641855	-0.267888	0.336854	-0.994788	-0.471987	-0.48777	-0.971611	-0.962517	-0.904199	-0.56152	-0.560265	-0.550207	-0.611233	-0.60912	-0.530108	-0.548562	0.600133	0.606871	-0.972153	-0.476217
k__Bacteria;p__Proteobacteria;c__Betaproteobacteria;o__Burkholderiales;f__Comamonadaceae;g__Paucibacter	0.240374	-0.223936	-0.752565	0.297192	-0.466227	0.716023	-0.612906	-0.980713	-0.979414	0.729774	-0.764666	-0.934509	0.0686421	-0.960468	-0.857289	0.884754	0.226979	0.256481	0.168169	0.234614	-0.681986	-0.689371	0.0712141	-0.697885	-0.699214	-0.0244695	0.984122	-0.990648	-0.999523	-0.679563	-0.883179	0.914783	-0.758849	-0.96434	-0.968945	-0.840524	-0.859384	-0.312767	0.213518	0.214998	0.226793	0.153173	0.155808	0.249988	0.22871	-0.166943	-0.158605	-0.499354	0.309863
k__Bacteria;p__Proteobacteria;c__Alphaproteobacteria;o__Rhizobiales;f__Phyllobacteriaceae;Other	-0.634183	0.647159	-0.977852	-0.587489	-0.987846	0.987701	-0.999826	-0.429891	-0.423979	0.984394	0.0591451	-0.273638	0.840605	-0.797542	-0.925332	0.155627	-0.644775	-0.62124	-0.689452	-0.638757	-0.994024	-0.992865	-0.756816	-0.991386	-0.991141	0.786568	0.446325	-0.483126	-0.573025	0.181525	-0.152298	0.223366	-0.975799	-0.364631	-0.381323	-0.936895	-0.923776	-0.948291	-0.655261	-0.654116	-0.644921	-0.700377	-0.698471	-0.626485	-0.643415	0.690351	0.69644	-0.993018	-0.576676
k__Bacteria;p__Gemmatimonadetes;c__Gemmatimonadetes;o__KD8-87;f__;g__	-0.0328681	0.049753	-0.903375	0.0261224	-0.68939	0.878978	-0.804812	-0.890503	-0.88751	0.888294	-0.560425	-0.802367	0.337558	-0.999979	-0.965042	0.724521	-0.0466334	-0.0162449	-0.106452	-0.0387938	-0.855285	-0.860498	-0.202931	-0.866459	-0.867384	0.248521	0.898672	-0.916123	-0.953388	-0.45426	-0.722195	0.770321	-0.907447	-0.855913	-0.865078	-0.956242	-0.966104	-0.559457	-0.0604139	-0.058901	-0.0468244	-0.121546	-0.118898	-0.022955	-0.0448574	0.107687	0.116085	-0.716295	0.0394137
k__Bacteria;p__Planctomycetes;c__Planctomycetia;o__Planctomycetales;f__Planctomycetaceae;g__Planctomyces	-0.977264	0.980707	-0.636341	-0.963061	-0.870724	0.676946	-0.771987	0.223909	0.230275	0.662165	0.666403	0.382981	0.995222	-0.250324	-0.489674	-0.491606	-0.980092	-0.973603	-0.990234	-0.978504	-0.711212	-0.704043	-0.999111	-0.6956	-0.694265	0.999989	-0.206053	0.165212	0.059966	0.75308	0.494537	-0.430393	-0.628911	0.292613	0.275363	-0.517088	-0.486109	-0.940327	-0.982738	-0.982457	-0.98013	-0.992238	-0.991903	-0.975113	-0.979737	0.990407	0.991539	-0.851501	-0.959395
k__Bacteria;p__Actinobacteria;c__Actinobacteria;o__Actinomycetales;f__Nocardioidaceae;g__Aeromicrobium	0.999677	-0.999964	0.48077	0.996437	0.763335	-0.527277	0.639423	-0.402308	-0.408284	-0.510263	-0.794138	-0.549056	-0.959377	0.0647562	0.317889	0.645858	0.999932	0.999115	0.998832	0.99981	0.567121	0.558736	0.989355	0.548895	0.547342	-0.981463	0.385504	-0.346828	-0.245674	-0.862882	-0.648426	0.59168	0.472335	-0.46636	-0.450371	0.347808	0.314015	0.860054	0.999998	1	0.999934	0.997982	0.998148	0.999375	0.99991	-0.998771	-0.998316	0.738356	0.995228
k__Bacteria;p__Actinobacteria;c__Actinobacteria;o__Actinomycetales;f__Pseudonocardiaceae;g__Pseudonocardia	0.862745	-0.871166	0.844815	0.831428	0.980531	-0.872394	0.931471	0.0905267	0.0840144	-0.862494	-0.401268	-0.0764728	-0.976185	0.539202	0.736708	0.196178	0.869628	0.854218	0.89767	0.865728	0.894671	0.890092	0.936373	0.884643	0.883776	-0.951769	-0.108718	0.149933	0.253669	-0.510922	-0.19948	0.128101	0.839643	0.0195141	0.0374974	0.75779	0.733941	0.999528	0.876359	0.875628	0.869723	0.904261	0.903119	0.857688	0.868749	-0.898217	-0.901899	0.972402	0.823966
k__Bacteria;p__Bacteroidetes;c__Cytophagia;o__Cytophagales;f__Cytophagaceae;g__Spirosoma	0.999814	-0.999346	0.441109	0.999211	0.733707	-0.488783	0.60443	-0.442814	-0.448666	-0.471325	-0.8205	-0.585854	-0.945812	0.0201022	0.275206	0.679326	0.999454	0.999997	0.995675	0.999683	0.529752	0.52112	0.981865	0.510996	0.509399	-0.97192	0.426348	-0.388391	-0.288743	-0.884603	-0.681795	0.627112	0.432479	-0.505421	-0.489816	0.305567	0.271278	0.836398	0.998903	0.998973	0.999448	0.994148	0.994433	0.999956	0.999511	-0.995559	-0.994727	0.707483	0.998594
k__Bacteria;p__Proteobacteria;c__Betaproteobacteria;Other;Other;Other	0.999662	-0.999958	0.481278	0.996388	0.763709	-0.527769	0.639869	-0.401777	-0.407755	-0.510761	-0.793785	-0.548572	-0.95954	0.0653347	0.318438	0.645415	0.999925	0.999091	0.99886	0.999798	0.567599	0.559217	0.989439	0.549379	0.547827	-0.981574	0.384969	-0.346284	-0.245113	-0.862589	-0.647985	0.591213	0.472846	-0.465848	-0.449854	0.348351	0.314565	0.86035	0.999999	1	0.999927	0.998019	0.998183	0.999354	0.999902	-0.998799	-0.99835	0.738746	0.995171
k__Bacteria;p__Proteobacteria;c__Gammaproteobacteria;o__Alteromonadales;f__Alteromonadaceae;g__Cellvibrio	0.778549	-0.789043	0.91461	0.740189	0.998784	-0.93505	0.975008	0.236705	0.230348	-0.92781	-0.261502	0.0717127	-0.933409	0.657737	0.828549	0.0491174	0.787121	0.768006	0.822692	0.782257	0.950864	0.947674	0.87422	0.943835	0.94322	-0.895979	-0.254427	0.294395	0.393829	-0.378278	-0.0524817	-0.0198661	0.910688	0.16705	0.18476	0.845895	0.826256	0.993094	0.795558	0.794639	0.787239	0.831234	0.829749	0.772287	0.786023	-0.823398	-0.828164	0.996204	0.731182
k__Bacteria;p__Verrucomicrobia;c__Verrucomicrobiae;o__Verrucomicrobiales;f__Verrucomicrobiaceae;g__Luteolibacter	0.99327	-0.995085	0.558173	0.984712	0.81868	-0.602031	0.706399	-0.31778	-0.323971	-0.586021	-0.735862	-0.471142	-0.980978	0.154826	0.402413	0.574094	0.994771	0.991206	0.999105	0.993939	0.639353	0.631519	0.998466	0.62231	0.620856	-0.994783	0.300393	-0.260497	-0.156915	-0.813587	-0.576849	0.516272	0.550186	-0.384367	-0.367697	0.431253	0.398672	0.902709	0.996086	0.995951	0.99479	0.999632	0.999557	0.992072	0.994588	-0.999157	-0.999468	0.796375	0.982308
[truncated: 51 more columns]

## Sheet: samplePrimersBarcodes
#SampleID (plant.compartment)	condition	primer name	sequence	barcode
C.root	inoculated control	806rcbc1259	CAAGCAGAAGACGGCATACGAGATCCGTCAAGATGTGTGACTGGAGTTCAGACGTGTGCTC	CCGTCAAGATGT
N.root	inoculated control	806rcbc512	CAAGCAGAAGACGGCATACGAGATTAGAGCTGCCATGTGACTGGAGTTCAGACGTGTGCTC	TAGAGCTGCCAT
P.root	inoculated control	806rcbc951	CAAGCAGAAGACGGCATACGAGATATAAGGTCGCCTGTGACTGGAGTTCAGACGTGTGCTC	ATAAGGTCGCCT
V.root	inoculated control	806rcbc633	CAAGCAGAAGACGGCATACGAGATCCGACATTGTAGGTGACTGGAGTTCAGACGTGTGCTC	CCGACATTGTAG
X.root	inoculated control	806rcbc704	CAAGCAGAAGACGGCATACGAGATGATACGTTCGCAGTGACTGGAGTTCAGACGTGTGCTC	GATACGTTCGCA
AA.root	inoculated control	806rcbc718	CAAGCAGAAGACGGCATACGAGATTCGTGACGCTAAGTGACTGGAGTTCAGACGTGTGCTC	TCGTGACGCTAA
AC.root	inoculated control	806rcbc746	CAAGCAGAAGACGGCATACGAGATTATTCAGCGGACGTGACTGGAGTTCAGACGTGTGCTC	TATTCAGCGGAC
AH.root	inoculated control	806rcbc825	CAAGCAGAAGACGGCATACGAGATCAGGATTCGTACGTGACTGGAGTTCAGACGTGTGCTC	CAGGATTCGTAC
AA.soil	inoculated control	806rcbc1806	CAAGCAGAAGACGGCATACGAGATACGCAATGTCTGGTGACTGGAGTTCAGACGTGTGCTC	ACGCAATGTCTG
AC.soil	inoculated control	806rcbc1882	CAAGCAGAAGACGGCATACGAGATTTCGCAGATACGGTGACTGGAGTTCAGACGTGTGCTC	TTCGCAGATACG
AH.soil	inoculated control	806rcbc1942	CAAGCAGAAGACGGCATACGAGATAGCGAACCTGTTGTGACTGGAGTTCAGACGTGTGCTC	AGCGAACCTGTT
C.soil	inoculated control	806rcbc1137	CAAGCAGAAGACGGCATACGAGATTCAGCTGACTAGGTGACTGGAGTTCAGACGTGTGCTC	TCAGCTGACTAG
N.soil	inoculated control	806rcbc1239	CAAGCAGAAGACGGCATACGAGATACGATCATCTGGGTGACTGGAGTTCAGACGTGTGCTC	ACGATCATCTGG
P.soil	inoculated control	806rcbc1381	CAAGCAGAAGACGGCATACGAGATCGGTTCACATAGGTGACTGGAGTTCAGACGTGTGCTC	CGGTTCACATAG
V.soil	inoculated control	806rcbc1729	CAAGCAGAAGACGGCATACGAGATTCACTGCTAGGAGTGACTGGAGTTCAGACGTGTGCTC	TCACTGCTAGGA
X.soil	inoculated control	806rcbc1742	CAAGCAGAAGACGGCATACGAGATGCTCACAATGTGGTGACTGGAGTTCAGACGTGTGCTC	GCTCACAATGTG
A.root	copper	806rcbc124	CAAGCAGAAGACGGCATACGAGATCCTGCGAAGTATGTGACTGGAGTTCAGACGTGTGCTC	CCTGCGAAGTAT
M.root	copper	806rcbc510	CAAGCAGAAGACGGCATACGAGATGTGAGTCATACCGTGACTGGAGTTCAGACGTGTGCTC	GTGAGTCATACC
Q.root	copper	806rcbc545	CAAGCAGAAGACGGCATACGAGATAGTGGCACTATCGTGACTGGAGTTCAGACGTGTGCTC	AGTGGCACTATC
R.root	copper	806rcbc563	CAAGCAGAAGACGGCATACGAGATCTGCATACTGAGGTGACTGGAGTTCAGACGTGTGCTC	CTGCATACTGAG
T.root	copper	806rcbc581	CAAGCAGAAGACGGCATACGAGATGCACCTGTTGAAGTGACTGGAGTTCAGACGTGTGCTC	GCACCTGTTGAA
Z.root	copper	806rcbc41	CAAGCAGAAGACGGCATACGAGATGAGCCATCTGTAGTGACTGGAGTTCAGACGTGTGCTC	GAGCCATCTGTA
AB.root	copper	806rcbc733	CAAGCAGAAGACGGCATACGAGATGCTCCTTAGAAGGTGACTGGAGTTCAGACGTGTGCTC	GCTCCTTAGAAG
AE.root	copper	806rcbc76	CAAGCAGAAGACGGCATACGAGATATTCTGCCGAAGGTGACTGGAGTTCAGACGTGTGCTC	ATTCTGCCGAAG
A.soil	copper	806rcbc1169	CAAGCAGAAGACGGCATACGAGATTAAGTCGGCCTAGTGACTGGAGTTCAGACGTGTGCTC	TAAGTCGGCCTA
AB.soil	copper	806rcbc1819	CAAGCAGAAGACGGCATACGAGATGCTATGGAACTCGTGACTGGAGTTCAGACGTGTGCTC	GCTATGGAACTC
AE.soil	copper	806rcbc1918	CAAGCAGAAGACGGCATACGAGATTCGCATGGATACGTGACTGGAGTTCAGACGTGTGCTC	TCGCATGGATAC
M.soil	copper	806rcbc1238	CAAGCAGAAGACGGCATACGAGATCCAGAAGTGTTCGTGACTGGAGTTCAGACGTGTGCTC	CCAGAAGTGTTC
Q.soil	copper	806rcbc1413	CAAGCAGAAGACGGCATACGAGATGTAACGGCTCTAGTGACTGGAGTTCAGACGTGTGCTC	GTAACGGCTCTA
R.soil	copper	806rcbc144	CAAGCAGAAGACGGCATACGAGATTTAGAGCCATGCGTGACTGGAGTTCAGACGTGTGCTC	TTAGAGCCATGC
T.soil	copper	806rcbc1567	CAAGCAGAAGACGGCATACGAGATGACTAGTCAGCTGTGACTGGAGTTCAGACGTGTGCTC	GACTAGTCAGCT
Z.soil	copper	806rcbc1771	CAAGCAGAAGACGGCATACGAGATGATTGTGCAACCGTGACTGGAGTTCAGACGTGTGCTC	GATTGTGCAACC
B.root	drought	806rcbc1258	CAAGCAGAAGACGGCATACGAGATTACGCGTACAGTGTGACTGGAGTTCAGACGTGTGCTC	TACGCGTACAGT
E.root	drought	806rcbc1287	CAAGCAGAAGACGGCATACGAGATATTGGACACGCTGTGACTGGAGTTCAGACGTGTGCTC	ATTGGACACGCT
G.root	drought	806rcbc427	CAAGCAGAAGACGGCATACGAGATCGTGCACAATTGGTGACTGGAGTTCAGACGTGTGCTC	CGTGCACAATTG
H.root	drought	806rcbc432	CAAGCAGAAGACGGCATACGAGATAACTCCTGTGGAGTGACTGGAGTTCAGACGTGTGCTC	AACTCCTGTGGA
I.root	drought	806rcbc436	CAAGCAGAAGACGGCATACGAGATATGGCCTGACTAGTGACTGGAGTTCAGACGTGTGCTC	ATGGCCTGACTA
J.root	drought	806rcbc458	CAAGCAGAAGACGGCATACGAGATGGCCTATAAGTCGTGACTGGAGTTCAGACGTGTGCTC	GGCCTATAAGTC
L.root	drought	806rcbc500	CAAGCAGAAGACGGCATACGAGATATCGCTTAAGGCGTGACTGGAGTTCAGACGTGTGCTC	ATCGCTTAAGGC
AD.root	drought	806rcbc752	CAAGCAGAAGACGGCATACGAGATCTGTTACAGCGAGTGACTGGAGTTCAGACGTGTGCTC	CTGTTACAGCGA
AD.soil	drought	806rcbc1908	CAAGCAGAAGACGGCATACGAGATGCTATATCCAGGGTGACTGGAGTTCAGACGTGTGCTC	GCTATATCCAGG
B.soil	drought	806rcbc1157	CAAGCAGAAGACGGCATACGAGATTGGTCCTACAAGGTGACTGGAGTTCAGACGTGTGCTC	TGGTCCTACAAG
E.soil	drought	806rcbc1069	CAAGCAGAAGACGGCATACGAGATCTTGTGCGACAAGTGACTGGAGTTCAGACGTGTGCTC	CTTGTGCGACAA
G.soil	drought	806rcbc1015	CAAGCAGAAGACGGCATACGAGATGTCAGCCGTTAAGTGACTGGAGTTCAGACGTGTGCTC	GTCAGCCGTTAA
H.soil	drought	806rcbc12	CAAGCAGAAGACGGCATACGAGATTGCATACACTGGGTGACTGGAGTTCAGACGTGTGCTC	TGCATACACTGG
I.soil	drought	806rcbc1221	CAAGCAGAAGACGGCATACGAGATTAGAAGGCTCCTGTGACTGGAGTTCAGACGTGTGCTC	TAGAAGGCTCCT
J.soil	drought	806rcbc1224	CAAGCAGAAGACGGCATACGAGATCTCATGGTAGCAGTGACTGGAGTTCAGACGTGTGCTC	CTCATGGTAGCA
L.soil	drought	806rcbc1237	CAAGCAGAAGACGGCATACGAGATTAGCGTTCCAGAGTGACTGGAGTTCAGACGTGTGCTC	TAGCGTTCCAGA
D.root	shade	806rcbc1260	CAAGCAGAAGACGGCATACGAGATTACACGCTGATGGTGACTGGAGTTCAGACGTGTGCTC	TACACGCTGATG
K.root	shade	806rcbc488	CAAGCAGAAGACGGCATACGAGATCACGATGGTCATGTGACTGGAGTTCAGACGTGTGCTC	CACGATGGTCAT
O.root	shade	806rcbc515	CAAGCAGAAGACGGCATACGAGATTTGACGACATCGGTGACTGGAGTTCAGACGTGTGCTC	TTGACGACATCG
U.root	shade	806rcbc84	CAAGCAGAAGACGGCATACGAGATCGTAAGATGCCTGTGACTGGAGTTCAGACGTGTGCTC	CGTAAGATGCCT
Y.root	shade	806rcbc714	CAAGCAGAAGACGGCATACGAGATTGAACTAGCGTCGTGACTGGAGTTCAGACGTGTGCTC	TGAACTAGCGTC
AF.root	shade	806rcbc786	CAAGCAGAAGACGGCATACGAGATGTAGCACTCATGGTGACTGGAGTTCAGACGTGTGCTC	GTAGCACTCATG
AG.root	shade	806rcbc790	CAAGCAGAAGACGGCATACGAGATTAGACACCGTGTGTGACTGGAGTTCAGACGTGTGCTC	TAGACACCGTGT
W.root	shade	806rcbc976	CAAGCAGAAGACGGCATACGAGATCTAAGACGTCGTGTGACTGGAGTTCAGACGTGTGCTC	CTAAGACGTCGT
AF.soil	shade	806rcbc1922	CAAGCAGAAGACGGCATACGAGATAGTATTCGCGCAGTGACTGGAGTTCAGACGTGTGCTC	AGTATTCGCGCA
AG.soil	shade	806rcbc1941	CAAGCAGAAGACGGCATACGAGATGGTAACCTCTGAGTGACTGGAGTTCAGACGTGTGCTC	GGTAACCTCTGA
D.soil	shade	806rcbc1095	CAAGCAGAAGACGGCATACGAGATTTGTAGCCGACAGTGACTGGAGTTCAGACGTGTGCTC	TTGTAGCCGACA
K.soil	shade	806rcbc1231	CAAGCAGAAGACGGCATACGAGATCAGCTGGTTCAAGTGACTGGAGTTCAGACGTGTGCTC	CAGCTGGTTCAA
O.soil	shade	806rcbc1325	CAAGCAGAAGACGGCATACGAGATACGTGCCTTAGAGTGACTGGAGTTCAGACGTGTGCTC	ACGTGCCTTAGA
U.soil	shade	806rcbc1680	CAAGCAGAAGACGGCATACGAGATCTCTGAGGTAACGTGACTGGAGTTCAGACGTGTGCTC	CTCTGAGGTAAC
W.soil	shade	806rcbc1733	CAAGCAGAAGACGGCATACGAGATTCCAGATAGCGTGTGACTGGAGTTCAGACGTGTGCTC	TCCAGATAGCGT
Y.soil	shade	806rcbc176	CAAGCAGAAGACGGCATACGAGATTAATCGGTGCCAGTGACTGGAGTTCAGACGTGTGCTC	TAATCGGTGCCA
UA.root	uninoculated	806rcbc866	CAAGCAGAAGACGGCATACGAGATACATGTCACGTGGTGACTGGAGTTCAGACGTGTGCTC	ACATGTCACGTG
UB.root	uninoculated	806rcbc876	CAAGCAGAAGACGGCATACGAGATTTAAGCGCCTGAGTGACTGGAGTTCAGACGTGTGCTC	TTAAGCGCCTGA
UC.root	uninoculated	806rcbc885	CAAGCAGAAGACGGCATACGAGATAGACGTTGCTACGTGACTGGAGTTCAGACGTGTGCTC	AGACGTTGCTAC
UD.root	uninoculated	806rcbc889	CAAGCAGAAGACGGCATACGAGATAGCCTCATGATGGTGACTGGAGTTCAGACGTGTGCTC	AGCCTCATGATG
UE.root	uninoculated	806rcbc905	CAAGCAGAAGACGGCATACGAGATTCAGGACGTATCGTGACTGGAGTTCAGACGTGTGCTC	TCAGGACGTATC
UF.root	uninoculated	806rcbc91	CAAGCAGAAGACGGCATACGAGATTGTAACGCCGATGTGACTGGAGTTCAGACGTGTGCTC	TGTAACGCCGAT
UH.root	uninoculated	806rcbc62	CAAGCAGAAGACGGCATACGAGATGCTCGAAGATTCGTGACTGGAGTTCAGACGTGTGCTC	GCTCGAAGATTC
UA.soil	uninoculated	806rcbc202	CAAGCAGAAGACGGCATACGAGATGTCTTCAGCAAGGTGACTGGAGTTCAGACGTGTGCTC	GTCTTCAGCAAG
UB.soil	uninoculated	806rcbc2046	CAAGCAGAAGACGGCATACGAGATCTTAGAACGTGCGTGACTGGAGTTCAGACGTGTGCTC	CTTAGAACGTGC
UC.soil	uninoculated	806rcbc205	CAAGCAGAAGACGGCATACGAGATGACTTCATGCGAGTGACTGGAGTTCAGACGTGTGCTC	GACTTCATGCGA
UD.soil	uninoculated	806rcbc2143	CAAGCAGAAGACGGCATACGAGATCCATGCTTAGAGGTGACTGGAGTTCAGACGTGTGCTC	CCATGCTTAGAG
UE.soil	uninoculated	806rcbc223	CAAGCAGAAGACGGCATACGAGATGCGTCCATGAATGTGACTGGAGTTCAGACGTGTGCTC	GCGTCCATGAAT
UF.soil	uninoculated	806rcbc254	CAAGCAGAAGACGGCATACGAGATCGATAGGCCTTAGTGACTGGAGTTCAGACGTGTGCTC	CGATAGGCCTTA
UG.soil	uninoculated	806rcbc258	CAAGCAGAAGACGGCATACGAGATGAGAGTCCACTTGTGACTGGAGTTCAGACGTGTGCTC	GAGAGTCCACTT
UH.soil	uninoculated	806rcbc307	CAAGCAGAAGACGGCATACGAGATTAAGGCATCGCTGTGACTGGAGTTCAGACGTGTGCTC	TAAGGCATCGCT
inoculum1	inoculum	806rcbc967	CAAGCAGAAGACGGCATACGAGATACTAGTTGGACCGTGACTGGAGTTCAGACGTGTGCTC	ACTAGTTGGACC
inoculum2	inoculum	806rcbc969	CAAGCAGAAGACGGCATACGAGATATGCGAGACTTCGTGACTGGAGTTCAGACGTGTGCTC	ATGCGAGACTTC
inoculum3	inoculum	806rcbc531	CAAGCAGAAGACGGCATACGAGATTCTGTAGAGCCAGTGACTGGAGTTCAGACGTGTGCTC	TCTGTAGAGCCA
